# Supplementary material for: Contrasting a reference cranberry genome to a crop wild relative provides insights into adaptation, domestication, and breeding
Source: PLoS One. 2022 Mar 7;17(3):e0264966. doi: 10.1371/journal.pone.0264966 (PMC8901128; doi:10.1371/journal.pone.0264966)
Supplement: S1 Table — (XLSX) [file pone.0264966.s011.xlsx]

## Sheet: S1_Table
S1 Table. Cranberry genome size estimates by k-mer frequency.
	vmac	voxy	macXoxy	macXoxy
	diploid	diploid	diploid	haploid
Genome size (bp)	487853434	585520812	862491837	431245918
Low copy genic portion (bp)	372593684	459884723	816647949	410646076
High copy number Kmers (bp)	115259750	125636089	45843888	20599842
High copy number Kmers (%)			5.3	4.8
