# Supplementary material for: Contrasting a reference cranberry genome to a crop wild relative provides insights into adaptation, domestication, and breeding
Source: PLoS One. 2022 Mar 7;17(3):e0264966. doi: 10.1371/journal.pone.0264966 (PMC8901128; doi:10.1371/journal.pone.0264966)
Supplement: S2 Table — (XLSX) [file pone.0264966.s012.xlsx]

## Sheet: S2_Table
S2 Table. Cranberry genome assembly BUSCO scores.
	Vmac (#)	vmac (%)	voxy (#)	voxy(%)
Complete BUSCOs (C)	2014	95	1992	93.9
Complete and single-copy BUSCOs (S)	1923	90.7	1911	90.1
Complete and duplicated BUSCOs (D)	91	4.3	81	3.8
Fragmented BUSCOs (F)	32	1.5	36	1.7
Missing BUSCOs (M)	75	3.5	93	4.4
Total BUSCO groups searched	2121	100	2121	100
