# Supplementary material for: Contrasting a reference cranberry genome to a crop wild relative provides insights into adaptation, domestication, and breeding
Source: PLoS One. 2022 Mar 7;17(3):e0264966. doi: 10.1371/journal.pone.0264966 (PMC8901128; doi:10.1371/journal.pone.0264966)
Supplement: S3 Table — (XLSX) [file pone.0264966.s013.xlsx]

## Sheet: S3_Table
S3 Table. Cranberry repeat prediction.
	Vmac				Voxy
Total	Sequences:	13			Sequences:	1692
Total	Length:	484907764	bp		Length:	484156811	bp
Class		Count	bpMasked	%masked		Count	bpMasked	%masked
DNA	--	--	--		--	--	--
	DTA	66795	18563583	0.0383	DTA	71860	19716188	0.0407
	DTC	48934	12915907	0.0266	DTC	44305	10095424	0.0209
	DTH	36147	7962471	0.0164	DTH	41603	9985541	0.0206
	DTM	100350	25232821	0.052	DTM	101937	25807577	0.0533
	DTT	137746	28065929	0.0579	DTT	137614	27299782	0.0564
	Helitron	48618	14360755	0.0296	Helitron	40431	12739443	0.0263
LTR	--	--	--		--	--	--
	Copia	51026	28131184	0.058	Copia	45291	27993953	0.0578
	Gypsy	52646	46743571	0.0964	Gypsy	43688	40405706	0.0835
	unknown	42679	21102433	0.0435	unknown	54211	24771858	0.0512
MITE	--	--	--		--	--	--
	DTA	18017	3987298	0.0082	DTA	18129	4089066	0.0084
	DTC	890	143196	0.0003	DTC	867	173679	0.0004
	DTH	15754	3370945	0.007	DTH	13217	2656602	0.0055
	DTM	21571	4008180	0.0083	DTM	22194	3859448	0.008
	DTT	16956	2798637	0.0058	DTT	19105	3167313	0.0065
Total		658129	217386910	0.4483		654452	212761580	0.4394
