# Supplementary material for: Contrasting a reference cranberry genome to a crop wild relative provides insights into adaptation, domestication, and breeding
Source: PLoS One. 2022 Mar 7;17(3):e0264966. doi: 10.1371/journal.pone.0264966 (PMC8901128; doi:10.1371/journal.pone.0264966)
Supplement: S4 Table — (XLSX) [file pone.0264966.s014.xlsx]

## Sheet: S4_Table
S4 Table. Details of genes under positive selection between Vmac and Voxy.
term	#	category	Vmac gene	Gene symbol	description	GO	NS	enrichment	name	ratio_in_study	ratio_in_pop	p_uncorrected	depth	study_count	p_fdr_bh
S	148	Function Unknown	Vmac_014454-T1	0	Potassium channel	GO:0006810	BP	p	transport	4/670	2171/59709	2.1e-06	3	4	0.00324
O	27	Post-translational modification, protein turnover, chaperone functions	Vmac_056595-T1	SERK1	Belongs to the protein kinase superfamily. Ser Thr protein kinase family	GO:0051179	BP	p	localization	4/670	2399/59709	2.2e-06	1	4	0.00324
K	22	Transcription	Vmac_006794-T1	0	Reticulon	GO:0051234	BP	p	establishment of localization	4/670	2212/59709	2.5e-06	2	4	0.00324
T	20	Signal Transduction	Vmac_044095-T1	0	protein binding, zinc ion binding	GO:0071704	BP	p	organic substance metabolic process	29/670	6916/59709	2.6e-06	2	29	0.00324
E	16	Amino Acid metabolis and transport	Vmac_037872-T1	0	GDT1-like protein	GO:0008152	BP	p	metabolic process	36/670	7666/59709	3e-06	1	36	0.00324
G	15	Carbohydrate metabolism and transport	Vmac_038360-T1	0	Major Facilitator Superfamily protein	GO:0009987	BP	p	cellular process	54/670	10524/59709	3.2e-06	1	54	0.00324
L	11	Replication and repair	Vmac_051106-T1	0	0	GO:0044238	BP	p	primary metabolic process	28/670	6278/59709	3.3e-06	2	28	0.00324
U	11	Intracellular trafficing and secretion	Vmac_013720-T1	0	GRF zinc finger	GO:0044237	BP	p	cellular metabolic process	28/670	6756/59709	3.7e-06	2	28	0.00324
J	9	Tranlsation	Vmac_025567-T1	0	Belongs to the small GTPase superfamily. Arf family	GO:0055085	BP	p	transmembrane transport	0/670	1190/59709	3.9e-06	4	0	0.00324
Q	7	Secondary Structure	Vmac_026770-T1	0	Transcriptional repressor, ovate	GO:0008150	BP	p	biological_process	74/670	12930/59709	4.4e-06	0	74	0.0033
I	6	Lipid metabolism	Vmac_008788-T1	0	0	GO:0043170	BP	p	macromolecule metabolic process	26/670	5067/59709	5.1e-06	3	26	0.00343
P	6	Inorganic ion transport and metabolism	Vmac_050971-T1	0	Transcription factor CPC-like	GO:0006807	BP	p	nitrogen compound metabolic process	30/670	5562/59709	6.6e-06	2	30	0.00409
A	5	RNA processing and modification	Vmac_052936-T1	0	Belongs to the multi antimicrobial extrusion (MATE) (TC 2.A.66.1) family	GO:1901360	BP	p	organic cyclic compound metabolic process	12/670	3070/59709	1.3e-05	3	12	0.00751
C	5	Energy production and conversion	Vmac_013230-T1	0	GRF zinc finger containing protein	GO:0006793	BP	p	phosphorus metabolic process	2/670	1480/59709	1.4e-05	3	2	0.0077
D	4	Cell cycle control and mitosis	Vmac_052396-T1	0	E3 ubiquitin-protein ligase	GO:0051704	BP	p	multi-organism process	3/670	1683/59709	1.6e-05	1	3	0.00793
B	2	Chromatin Structure and dynamics	Vmac_054520-T1	0	0	GO:0006796	BP	p	phosphate-containing compound metabolic process	2/670	1451/59709	2.1e-05	4	2	0.00977
CG	2	Energy production and conversion; Carbohydrate metabolism and transport	Vmac_007127-T1	0	chloroplast sensor kinase	GO:0016020	CC	p	membrane	23/670	4898/59709	2.5e-06	2	23	0.00061
H	2	Coenzyme metabolis	Vmac_023556-T1	0	subtilisin inhibitor	GO:0043227	CC	p	membrane-bounded organelle	59/670	9223/59709	3.4e-06	3	59	0.00061
M	2	Cell wall/membrane/envelope biogenesis	Vmac_027025-T1	CID3	Polyadenylate-binding protein-interacting protein	GO:0043226	CC	p	organelle	60/670	9519/59709	3.5e-06	2	60	0.00061
Z	2	Cytoskeleton	Vmac_058670-T1	0	isoform X1	GO:0005737	CC	p	cytoplasm	47/670	8086/59709	3.8e-06	2	47	0.00061
			Vmac_056719-T1	0	Tudor PWWP MBT superfamily protein	GO:0005622	CC	p	intracellular anatomical structure	68/670	10899/59709	4.3e-06	2	68	0.00061
			Vmac_004827-T1	SUVH2	Histone-lysine n-methyltransferase	GO:0110165	CC	p	cellular anatomical entity	76/670	12924/59709	4.4e-06	1	76	0.00061
			Vmac_018604-T1	0	Alpha-aminoadipic semialdehyde	GO:0005575	CC	p	cellular_component	76/670	12931/59709	4.4e-06	0	76	0.00061
			Vmac_053243-T1	0	0	GO:0043229	CC	p	intracellular organelle	60/670	9495/59709	4.5e-06	3	60	0.00061
			Vmac_057248-T1	0	Folate-Biopterin Transporter	GO:0043231	CC	p	intracellular membrane-bounded organelle	59/670	9058/59709	4.9e-06	4	59	0.00061
			Vmac_058535-T1	0	Belongs to the cytochrome P450 family	GO:0005488	MF	p	binding	25/670	5139/59709	2.9e-06	1	25	0.00277
			Vmac_058472-T1	0	isoform X1	GO:0003824	MF	p	catalytic activity	32/670	6689/59709	3.5e-06	1	32	0.00277
			Vmac_042870-T1	0	transposition, RNA-mediated	GO:0005215	MF	p	transporter activity	0/670	1174/59709	3.5e-06	1	0	0.00277
			Vmac_045355-T1	0	transcription repressor	GO:0003674	MF	p	molecular_function	63/670	11181/59709	4.3e-06	0	63	0.00277
			Vmac_047111-T1	RPS13	Belongs to the universal ribosomal protein uS13 family	GO:1901363	MF	p	heterocyclic compound binding	10/670	2827/59709	8.9e-06	2	10	0.00394
			Vmac_022934-T1	0	BEST Arabidopsis thaliana protein match is COP1-interacting protein-related (TAIR AT1G72410.1)	GO:0097159	MF	p	organic cyclic compound binding	10/670	2837/59709	9.1e-06	2	10	0.00394
			Vmac_030023-T1	0	NADH dehydrogenase ubiquinone 1 alpha subcomplex subunit	GO:0022857	MF	p	transmembrane transporter activity	0/670	1061/59709	1.1e-05	2	0	0.00402
			Vmac_032113-T1	0	ethylene-responsive transcription factor
			Vmac_045579-T1	0	Oxidoreductase family, NAD-binding Rossmann fold
			Vmac_047341-T1	0	Phytosulfokines
			Vmac_008215-T1	0	0
			Vmac_031679-T1	0	NDR1-like
			Vmac_039666-T1	0	Transcriptional activator that specifically binds 5'- GATA-3' or 5'-GAT-3' motifs within gene promoters
			Vmac_039746-T1	0	Pentatricopeptide repeat-containing protein
			Vmac_024250-T1	0	Non-lysosomal glucosylceramidase that catalyzes the conversion of glucosylceramide to free glucose and ceramide
			Vmac_037558-T1	0	Caleosin related protein
			Vmac_023717-T1	0	splicing factor
			Vmac_056829-T1	0	Belongs to the heat shock protein 70 family
			Vmac_059957-T1	hb-1	Homeobox-leucine zipper protein
			Vmac_020457-T1	0	Belongs to the protein kinase superfamily
			Vmac_024551-T1	0	Programmed cell death protein
			Vmac_027699-T1	0	mTERF
			Vmac_028251-T1	0	Tudor-like domain present in plant sequences.
			Vmac_042826-T1	0	The light-harvesting complex (LHC) functions as a light receptor, it captures and delivers excitation energy to photosystems with which it is closely associated
			Vmac_053552-T1	0	nuclease activity
			Vmac_055417-T1	0	Histone-lysine n-methyltransferase
			Vmac_059396-T1	0	F-box kelch-repeat protein
			Vmac_006336-T1	0	Acetyltransferase At1g77540-like
			Vmac_035053-T1	PSK3	phytosulfokines 6
			Vmac_013197-T1	0	Iron-sulfur cluster co-chaperone protein HscB
			Vmac_049956-T1	FAR5	Catalyzes the reduction of fatty acyl-CoA to fatty alcohols
			Vmac_003591-T1	0	0
			Vmac_003691-T1	0	0
			Vmac_014108-T1	0	histone acetyl-transferase
			Vmac_023057-T1	0	Belongs to the protein kinase superfamily. Ser Thr protein kinase family
			Vmac_015684-T1	GH3.4	Indole-3-acetic acid-amido synthetase
			Vmac_022133-T1	0	proteasome complex subunit
			Vmac_054624-T1	0	Ubiquitinyl hydrolase 1
			Vmac_033826-T1	0	Squalene/phytoene synthase
			Vmac_053442-T1	0	Belongs to the glycosyl hydrolase 9 (cellulase E) family
			Vmac_021298-T1	0	GDP-fucose protein O-fucosyltransferase
			Vmac_036799-T1	0	Belongs to the MIP aquaporin (TC 1.A.8) family
			Vmac_043323-T1	0	mediator of RNA polymerase II transcription subunit
			Vmac_004416-T1	0	DnaJ molecular chaperone homology domain
			Vmac_017850-T1	0	F-box kelch-repeat protein
			Vmac_024071-T1	0	0
			Vmac_026590-T1	0	RIBOSOMAL protein
			Vmac_032318-T1	0	WVD2-like 1
			Vmac_017518-T1	0	Ring finger
			Vmac_059125-T1	0	0
			Vmac_007108-T1	0	Cathepsin propeptide inhibitor domain (I29)
			Vmac_018801-T1	0	0
			Vmac_022537-T1	0	0
			Vmac_028429-T1	0	0
			Vmac_032008-T1	0	Belongs to the chaperonin (HSP60) family
			Vmac_055649-T1	0	belongs to the protein kinase superfamily
			Vmac_013119-T1	0	0
			Vmac_030047-T1	SCR	Belongs to the GRAS family
			Vmac_041463-T1	0	Phosphopantetheine attachment site
			Vmac_056006-T1	0	Belongs to the thioredoxin family
			Vmac_011988-T1	0	0
			Vmac_049429-T1	0	Uncharacterized conserved protein (DUF2358)
			Vmac_007089-T1	PSBY	photosystem II core complex proteins psbY
			Vmac_026098-T1	0	0
			Vmac_028060-T1	0	DNA-directed RNA polymerase III subunit
			Vmac_046383-T1	0	RING-H2 finger protein
			Vmac_009586-T1	0	CBL-interacting serine threonine-protein kinase
			Vmac_056065-T1	0	isoform X1
			Vmac_053390-T1	SCL25A	splicing factor
			Vmac_029963-T1	0	zinc finger
			Vmac_046209-T1	0	3'-5' exonuclease activity
			Vmac_019675-T1	0	Cytochrome b561 and DOMON domain-containing protein
			Vmac_037304-T1	0	RNA pseudouridylate synthase
			Vmac_043742-T1	0	Pentatricopeptide repeat-containing protein
			Vmac_053959-T1	0	Myb/SANT-like DNA-binding domain
			Vmac_059292-T1	0	Cytokinin hydroxylase-like
			Vmac_015921-T1	0	MuDR family transposase
			Vmac_019673-T1	0	DYW family of nucleic acid deaminases
			Vmac_026633-T1	0	CUE domain
			Vmac_030822-T1	0	PHR1-LIKE 1-like
			Vmac_041117-T1	0	Mediator of RNA polymerase II transcription subunit 15a-like
			Vmac_058872-T1	0	0
			Vmac_029430-T1	CPK20	Calcium-dependent protein kinase
			Vmac_007132-T1	0	Glycosyltransferase family 17
			Vmac_055477-T1	0	0
			Vmac_057394-T1	0	Memo-like protein
			Vmac_016341-T1	0	tRNA rRNA methyltransferase (SpoU) family protein
			Vmac_035572-T1	0	0
			Vmac_036193-T1	0	Belongs to the major facilitator superfamily. Sugar transporter (TC 2.A.1.1) family
			Vmac_047319-T1	0	0
			Vmac_012647-T1	0	isoform X1
			Vmac_060077-T1	0	PHD finger protein MALE MEIOCYTE DEATH
			Vmac_007370-T1	0	PPIases accelerate the folding of proteins. It catalyzes the cis-trans isomerization of proline imidic peptide bonds in oligopeptides
			Vmac_018689-T1	0	atcp1,cp1
			Vmac_040583-T1	0	Cox19-like CHCH family protein
			Vmac_028479-T1	0	Uncharacterized protein K02A2.6-like
			Vmac_033804-T1	0	RNA polymerase II transcription regulator recruiting activity
			Vmac_053317-T1	0	DNA RNA polymerases superfamily protein
			Vmac_017233-T1	RPE	Ribulose-phosphate 3 epimerase family
			Vmac_018582-T1	0	Belongs to the TRAFAC class myosin-kinesin ATPase superfamily. Kinesin family
			Vmac_044194-T1	0	Peptidase, trypsin-like serine and cysteine proteases
			Vmac_011486-T1	0	wall-associated receptor kinase-like
			Vmac_023062-T1	0	V-type proton ATPase subunit
			Vmac_030198-T1	0	Methyltransferase-like protein
			Vmac_045041-T1	0	Protein of unknown function (DUF674)
			Vmac_003852-T1	0	Belongs to the disease resistance NB-LRR family
			Vmac_014022-T1	0	Dirigent proteins impart stereoselectivity on the phenoxy radical-coupling reaction, yielding optically active lignans from two molecules of coniferyl alcohol in the biosynthesis of lignans, flavonolignans, and alkaloids and thus plays a central role in plant secondary metabolism
			Vmac_030003-T1	0	golgin candidate
			Vmac_037942-T1	0	Caffeoylshikimate esterase-like
			Vmac_050846-T1	0	Cotton fibre expressed protein
			Vmac_023618-T1	0	cyclin-dependent protein kinase inhibitor
			Vmac_049229-T1	AGL20	K-box region
			Vmac_028105-T1	KCS2	3-ketoacyl-coa synthase
			Vmac_050308-T1	0	acyl-activating enzyme 1
			Vmac_012154-T1	0	Thioredoxin-like 3-2, chloroplastic
			Vmac_012393-T1	LTA3	of pyruvate dehydrogenase complex
			Vmac_051729-T1	0	Domain of unknown function (DUF4283)
			Vmac_054061-T1	0	Auxilin-like protein 1
			Vmac_005033-T1	0	biotin synthase
			Vmac_023894-T1	0	Ubiquitin carboxyl-terminal hydrolase
			Vmac_059010-T1	0	lysM domain receptor-like kinase
			Vmac_030851-T1	0	isoform X1
			Vmac_032937-T1	0	0
			Vmac_056961-T1	0	ATPase activity, uncoupled
			Vmac_024072-T1	0	Auxin responsive protein
			Vmac_038286-T1	0	Uncharacterized protein K02A2.6-like
			Vmac_004223-T1	0	Protein CHUP1, chloroplastic-like
			Vmac_036146-T1	0	Pentatricopeptide repeat-containing protein
			Vmac_024737-T1	0	Uncharacterized protein K02A2.6-like
			Vmac_009349-T1	0	Pentatricopeptide repeat-containing protein
			Vmac_020308-T1	0	Uncharacterized protein K02A2.6-like
			Vmac_005727-T1	0	Pentatricopeptide repeat-containing protein
			Vmac_019878-T1	0	NDR1-like
			Vmac_011183-T1	0	Ribonuclease H protein
			Vmac_059647-T1	0	Protein of unknown function (DUF1666)
			Vmac_029428-T1	CPK20	Calcium-dependent protein kinase
			Vmac_034190-T1	0	0
			Vmac_042922-T1	0	Senescence regulator
			Vmac_025510-T1	0	MADS
			Vmac_034361-T1	0	0
			Vmac_004415-T1	0	DnaJ molecular chaperone homology domain
			Vmac_006960-T1	0	Domain of unknown function (DUF4408)
			Vmac_018865-T1	0	Protein of unknown function (DUF679)
			Vmac_022446-T1	0	Nudix hydrolase
			Vmac_024437-T1	0	3'-5' exonuclease activity
			Vmac_033183-T1	0	Protein NRT1 PTR FAMILY
			Vmac_048627-T1	0	Photosystem II 5 kDa protein
			Vmac_053019-T1	0	PHD finger family protein
			Vmac_040623-T1	0	Retrotransposon gag protein
			Vmac_004404-T1	0	0
			Vmac_057303-T1	0	Arginosuccinate synthase
			Vmac_038724-T1	0	TIMELESS-interacting protein
			Vmac_015692-T1	0	Maternal effect embryo arrest 59
			Vmac_017384-T1	0	Pentatricopeptide repeat-containing protein
			Vmac_056129-T1	WOX4	Wuschel-related homeobox
			Vmac_025030-T1	0	deaminase
			Vmac_010491-T1	0	ubiE/COQ5 methyltransferase family
			Vmac_018347-T1	0	beta-galactosidase
			Vmac_015026-T1	0	Mediates both low-affinity uptake and efflux of sugar across the membrane
			Vmac_009423-T1	0	phospholipase
			Vmac_025175-T1	0	Protein ZINC INDUCED
			Vmac_013172-T1	0	Agamous-like MADS-box protein
			Vmac_056718-T1	0	Tudor PWWP MBT superfamily protein
			Vmac_013074-T1	0	0
			Vmac_023922-T1	0	VQ motif
			Vmac_020526-T1	0	Uncharacterized protein K02A2.6-like
			Vmac_027227-T1	0	F-box protein At5g07610-like
			Vmac_042483-T1	0	Potassium channel
			Vmac_025079-T1	0	Domain of unknown function (DUF4283)
			Vmac_055802-T1	0	RING-H2 finger protein
			Vmac_006748-T1	0	CS domain
			Vmac_060290-T1	0	Belongs to the DHHC palmitoyltransferase family
			Vmac_048972-T1	0	SOUL heme-binding protein
			Vmac_049882-T1	0	ribonuclease H protein
			Vmac_006719-T1	0	E3 ubiquitin-protein ligase RNF170-like
			Vmac_012528-T1	0	Ribonuclease H protein
			Vmac_019315-T1	0	Cysteine-rich receptor-like protein kinase
			Vmac_030183-T1	CBP20	Nuclear cap-binding protein subunit
			Vmac_049823-T1	0	0
			Vmac_053093-T1	0	RNA recognition motif 2
			Vmac_011151-T1	0	0
			Vmac_012403-T1	0	Belongs to the protein-tyrosine phosphatase family. Non-receptor class myotubularin subfamily
			Vmac_035321-T1	0	protein heterodimerization activity
			Vmac_005323-T1	0	gag-polypeptide of LTR copia-type
			Vmac_027304-T1	0	Belongs to the complex I LYR family
			Vmac_034134-T1	0	0
			Vmac_026704-T1	0	Cytochrome C oxidase, subunit
			Vmac_018869-T1	0	0
			Vmac_055543-T1	0	Zinc finger protein CONSTANS-like
			Vmac_015447-T1	0	Pentatricopeptide repeat-containing protein At1g77360, mitochondrial-like
			Vmac_020213-T1	0	A Receptor for Ubiquitination Targets
			Vmac_036342-T1	SUS4	Sucrose-cleaving enzyme that provides UDP-glucose and fructose for various metabolic pathways
			Vmac_053710-T1	orc1	Origin recognition complex subunit
			Vmac_026023-T1	0	phosphatase 2A 55 kDa regulatory subunit B
			Vmac_050595-T1	0	0
			Vmac_013812-T1	0	0
			Vmac_022510-T1	0	Plastocyanin-like domain
			Vmac_028910-T1	0	Carboxylesterase
			Vmac_044795-T1	0	Zinc finger (C3HC4-type RING finger) family protein
			Vmac_058829-T1	0	0
			Vmac_060032-T1	0	Crossover junction endonuclease
			Vmac_009250-T1	0	Protein MCM10 homolog
			Vmac_009225-T1	0	Dirigent proteins impart stereoselectivity on the phenoxy radical-coupling reaction, yielding optically active lignans from two molecules of coniferyl alcohol in the biosynthesis of lignans, flavonolignans, and alkaloids and thus plays a central role in plant secondary metabolism
			Vmac_029624-T1	0	DUF761-associated sequence motif
			Vmac_052259-T1	0	O-acyltransferase WSD1-like
			Vmac_041314-T1	0	0
			Vmac_058460-T1	0	ribonuclease H protein At1g65750
			Vmac_009693-T1	0	Ribonuclease H protein
			Vmac_042188-T1	0	Universal stress protein family
			Vmac_006441-T1	0	receptor-like serine threonine-protein kinase At5g57670
			Vmac_048359-T1	0	DNA (cytosine-5)-methyltransferase CMT3-like
			Vmac_026275-T1	0	Protein SHOOT GRAVITROPISM
			Vmac_025398-T1	0	Protein of unknown function (DUF295)
			Vmac_044318-T1	0	CRAL/TRIO, N-terminal domain
			Vmac_042096-T1	0	Non-specific phospholipase C2
			Vmac_035751-T1	0	Cytochrome b-561 / ferric reductase transmembrane domain.
			Vmac_034881-T1	0	0
			Vmac_034950-T1	0	Late embryogenesis abundant protein
			Vmac_035632-T1	0	expressed protein
			Vmac_050869-T1	0	B-cell receptor-associated protein 31-like
			Vmac_007309-T1	0	TMV resistance protein N-like
			Vmac_017380-T1	0	Serine/threonine phosphatases, family 2C, catalytic domain
			Vmac_041558-T1	0	Belongs to the protein kinase superfamily
			Vmac_042549-T1	0	LRR-repeat protein
			Vmac_031418-T1	0	0
			Vmac_010566-T1	0	O-glucosyltransferase rumi homolog
			Vmac_040101-T1	0	receptor-like protein kinase
			Vmac_042516-T1	0	Calmodulin mediates the control of a large number of enzymes, ion channels and other proteins by Ca(2 ). Among the enzymes to be stimulated by the calmodulin-Ca(2 ) complex are a number of protein kinases and phosphatases
			Vmac_059583-T1	0	RING-type zinc-finger
			Vmac_055791-T1	0	Protein kinase domain
			Vmac_051858-T1	0	Dirigent proteins impart stereoselectivity on the phenoxy radical-coupling reaction, yielding optically active lignans from two molecules of coniferyl alcohol in the biosynthesis of lignans, flavonolignans, and alkaloids and thus plays a central role in plant secondary metabolism
			Vmac_023262-T1	0	Protein trichome birefringence-like 3
			Vmac_048761-T1	0	0
			Vmac_046581-T1	0	regulation of photoperiodism, flowering
			Vmac_015483-T1	0	MADS-box transcription factor
			Vmac_024360-T1	LOLT	Aminotransferase class-V
			Vmac_006525-T1	ECA1	Belongs to the cation transport ATPase (P-type) (TC 3.A.3) family
			Vmac_017945-T1	0	Dehydration-responsive element-binding protein
			Vmac_027494-T1	0	0
			Vmac_007723-T1	0	fructose-bisphosphate aldolase
			Vmac_047349-T1	0	zinc-binding in reverse transcriptase
			Vmac_012467-T1	0	Enhancer of polycomb-like
			Vmac_047344-T1	0	basic region leucin zipper
			Vmac_056922-T1	0	Belongs to the Ca(2 ) cation antiporter (CaCA) (TC 2.A.19) family
			Vmac_052115-T1	0	Photosystem II Pbs27
			Vmac_017524-T1	0	Ring finger
			Vmac_025156-T1	0	Protease Do-like 10
			Vmac_051948-T1	BBX30	B-Box-type zinc finger
			Vmac_045005-T1	0	histone H2B
			Vmac_031235-T1	Lhcb2-1	Chlorophyll a-b binding protein
			Vmac_006978-T1	0	0
			Vmac_017559-T1	0	Uncharacterised protein family (UPF0203)
			Vmac_051728-T1	0	transposition, RNA-mediated
			Vmac_029853-T1	0	LURP-one-related
			Vmac_009350-T1	0	Serine threonine-protein kinase Cx32
			Vmac_011336-T1	0	Belongs to the MIP aquaporin (TC 1.A.8) family
			Vmac_013151-T1	0	0
			Vmac_029962-T1	0	Prolyl oligopeptidase, N-terminal beta-propeller domain
			Vmac_030544-T1	0	nicotinate
			Vmac_029416-T1	0	Uncharacterized protein K02A2.6-like
			Vmac_039138-T1	0	Belongs to the MIP aquaporin (TC 1.A.8) family
			Vmac_017651-T1	0	Gibberellin-regulated protein
			Vmac_047025-T1	HO2	inactive heme oxygenase 2
			Vmac_007646-T1	0	CLAVATA3 ESR (CLE)-related protein
			Vmac_003914-T1	CYP707A1	Belongs to the cytochrome P450 family
			Vmac_030983-T1	0	Pentatricopeptide repeat-containing protein
			Vmac_030987-T1	0	Wound induced protein
			Vmac_038309-T1	0	0
			Vmac_052705-T1	0	transcription factor
			Vmac_054015-T1	snRNP	U1 small nuclear ribonucleoprotein 70
			Vmac_056387-T1	CUTA1	Protein CutA chloroplastic
			Vmac_023359-T1	0	Lactosylceramide 4-alpha-galactosyltransferase-like
			Vmac_019128-T1	0	Reverse transcriptase-like
			Vmac_026890-T1	0	Inositol oxygenase 1-like
			Vmac_040958-T1	0	YTH domain family protein
			Vmac_044534-T1	0	Pyruvate dehydrogenase E1 component subunit
			Vmac_007098-T1	0	regulator of chromosome condensation (RCC1) family protein
			Vmac_011746-T1	0	Plant protein 1589 of
			Vmac_021140-T1	URE	belongs to the metallo- dependent hydrolases superfamily. Urease alpha subunit family
			Vmac_033179-T1	0	two-component response regulator
			Vmac_036333-T1	0	late embryogenesis abundant protein
			Vmac_040637-T1	0	0
			Vmac_031592-T1	0	serine threonine-protein kinase
			Vmac_058836-T1	0	0
			Vmac_016647-T1	0	L-Ala-D L-amino acid
			Vmac_022716-T1	0	Binds to the 23S rRNA
			Vmac_043370-T1	0	0
			Vmac_041234-T1	0	0
			Vmac_048921-T1	0	Mediator of RNA polymerase II transcription subunit 15a-like
			Vmac_055834-T1	0	transposition, RNA-mediated
			Vmac_046537-T1	0	Calcium-dependent protein kinase
			Vmac_015242-T1	0	amine dehydrogenase activity
			Vmac_024166-T1	0	Cleavage and polyadenylation specificity factor
			Vmac_031743-T1	0	factor SUI1
			Vmac_048358-T1	0	0
			Vmac_055546-T1	ERF1-3	Eukaryotic peptide chain release factor subunit
			Vmac_056326-T1	0	CHCH domain
			Vmac_059120-T1	DEG7	protease do-like
			Vmac_017216-T1	0	Protein MCM10 homolog
			Vmac_057085-T1	0	Serine threonine-protein kinase
			Vmac_032441-T1	SOC1	MADS-box protein
			Vmac_022153-T1	0	Catalyzes the phosphorylation of pantothenate the first step in CoA biosynthesis. May play a role in the physiological regulation of the intracellular CoA concentration
			Vmac_008476-T1	0	Protein BYPASS1-related
			Vmac_050482-T1	0	Belongs to the protein kinase superfamily. Ser Thr protein kinase family
			Vmac_037932-T1	0	0
			Vmac_038513-T1	0	Protein NRT1 PTR FAMILY
			Vmac_009210-T1	0	Plant specific eukaryotic initiation factor 4B
			Vmac_051804-T1	0	F-box domain
			Vmac_030194-T1	0	isoform X1
			Vmac_031767-T1	0	Chaperone protein
			Vmac_047579-T1	0	ER membrane protein complex subunit
			Vmac_013075-T1	0	0
			Vmac_060341-T1	0	0
			Vmac_057794-T1	0	embryonic flower
			Vmac_010302-T1	0	Pectinesterase
			Vmac_015312-T1	0	Belongs to the ABC transporter superfamily. ABCG family. PDR (TC 3.A.1.205) subfamily
			Vmac_011881-T1	0	Belongs to the SecY SEC61-alpha family
			Vmac_034848-T1	RFC1	Replication factor C subunit
			Vmac_042262-T1	0	0
			Vmac_059742-T1	0	5'-adenylylsulfate reductase-like 5
			Vmac_025671-T1	0	NYN domain
			Vmac_030231-T1	OBF5	transcription factor
			Vmac_021399-T1	0	Prolyl endopeptidase-like
			Vmac_026685-T1	0	at1g15400
			Vmac_048508-T1	0	0
			Vmac_049684-T1	0	superfamily. Protein
			Vmac_060070-T1	0	ABC transporter B family member 26
			Vmac_019794-T1	0	Belongs to the peroxisomal membrane protein PXMP2 4 family
			Vmac_006855-T1	0	Nudix hydrolase
			Vmac_042868-T1	0	HAT (Half-A-TPR) repeats
			Vmac_035663-T1	CPS1	Belongs to the terpene synthase family
			Vmac_056836-T1	0	0
			Vmac_007335-T1	0	Serine threonine-protein kinase
			Vmac_025253-T1	0	Belongs to the helicase family. Dicer subfamily
			Vmac_010089-T1	0	Alcohol dehydrogenase-like
			Vmac_021859-T1	0	0
			Vmac_024209-T1	0	0
			Vmac_032231-T1	WRKY43	WRKY Transcription Factor
			Vmac_055828-T1	0	NAC domain-containing protein
			Vmac_055232-T1	0	Protein DA1
			Vmac_003662-T1	0	Hydroxyproline-rich glycoprotein family protein
			Vmac_033055-T1	0	ribonuclease H protein
			Vmac_045542-T1	0	60S ribosomal protein
			Vmac_004270-T1	0	UDP-glycosyltransferase 87A1-like
			Vmac_035001-T1	0	Catalyzes the reduction of fatty acyl-CoA to fatty alcohols
			Vmac_038618-T1	0	BEST Arabidopsis thaliana protein match is P-loop containing nucleoside triphosphate hydrolases superfamily protein (TAIR
			Vmac_052535-T1	0	Rgp1
			Vmac_056613-T1	0	Translocator protein homolog
			Vmac_059565-T1	0	Belongs to the glycosyltransferase 8 family
			Vmac_007121-T1	0	ribosomal protein S21
			Vmac_007858-T1	0	Rop guanine nucleotide exchange factor
			Vmac_008114-T1	0	Belongs to the endosulfine family
			Vmac_022273-T1	0	centromere protein
			Vmac_044379-T1	GER1	germin-like protein
			Vmac_051952-T1	0	Protein of unknown function, DUF604
			Vmac_055206-T1	0	0
			Vmac_016617-T1	0	0
			Vmac_022434-T1	0	calcium-dependent phospholipid binding
			Vmac_026370-T1	0	Agamous-like MADS-box protein AGL62
			Vmac_026624-T1	0	Serine aminopeptidase, S33
			Vmac_006425-T1	0	Pentatricopeptide repeat-containing protein
			Vmac_054070-T1	UBP26	Belongs to the peptidase C19 family
			Vmac_018007-T1	0	0
			Vmac_030391-T1	0	Uncharacterized protein K02A2.6-like
			Vmac_005919-T1	0	Domain of unknown function (DUF543)
			Vmac_019157-T1	0	dCTP pyrophosphatase 1-like
			Vmac_019897-T1	0	helix loop helix domain
			Vmac_046952-T1	0	0
			Vmac_028725-T1	0	May be involved in both secretory and endocytic intracellular trafficking in the endosomal prevacuolar compartments
			Vmac_032274-T1	0	Belongs to the UDP-glycosyltransferase family
			Vmac_003909-T1	CYP707A1	Belongs to the cytochrome P450 family
			Vmac_046661-T1	MP	Auxin response factors (ARFs) are transcriptional factors that bind specifically to the DNA sequence 5'-TGTCTC-3' found in the auxin-responsive promoter elements (AuxREs)
			Vmac_012004-T1	0	MIZ/SP-RING zinc finger
			Vmac_047760-T1	0	Retrotransposon gag protein
			Vmac_011006-T1	0	WD repeat-containing protein
			Vmac_037880-T1	0	0
			Vmac_004311-T1	0	Ubiquitin-protein ligase
			Vmac_017757-T1	0	Protein of unknown function (DUF1279)
			Vmac_019539-T1	0	Rhomboid protein
			Vmac_022309-T1	0	0
			Vmac_025925-T1	0	Succinate dehydrogenase subunit
			Vmac_046176-T1	0	Protein of unknown function (DUF3675)
			Vmac_010866-T1	0	NO-associated protein 1, chloroplastic
			Vmac_003588-T1	0	Belongs to the TRAFAC class myosin-kinesin ATPase superfamily. Myosin family
			Vmac_031666-T1	0	Histone H2A
			Vmac_039507-T1	0	Cytochrome b561 domain-containing protein
			Vmac_057322-T1	0	Belongs to the tetraspanin (TM4SF) family
			Vmac_060285-T1	0	May serve as docking site to facilitate the association of other proteins to the plasma membrane
			Vmac_037585-T1	0	0
			Vmac_048719-T1	0	PHD - plant homeodomain finger protein
			Vmac_045697-T1	TIR1	transport inhibitor response
			Vmac_004427-T1	0	0
			Vmac_041789-T1	0	0
			Vmac_007893-T1	0	CS domain
			Vmac_011756-T1	0	Dirigent proteins impart stereoselectivity on the phenoxy radical-coupling reaction, yielding optically active lignans from two molecules of coniferyl alcohol in the biosynthesis of lignans, flavonolignans, and alkaloids and thus plays a central role in plant secondary metabolism
			Vmac_013021-T1	0	NAC domain-containing protein
			Vmac_040839-T1	0	0
			Vmac_042791-T1	0	F-Box protein
			Vmac_053470-T1	0	gag-polypeptide of LTR copia-type
			Vmac_054270-T1	0	zinc finger CCCH domain-containing protein
			Vmac_032419-T1	0	LysM domain
			Vmac_017318-T1	0	Uncharacterized protein K02A2.6-like
			Vmac_031280-T1	0	60S ribosomal protein L18a-like protein
			Vmac_049824-T1	0	0
			Vmac_009961-T1	0	0
			Vmac_029165-T1	0	Belongs to the TRAFAC class myosin-kinesin ATPase superfamily. Kinesin family
			Vmac_046000-T1	0	0
			Vmac_050236-T1	0	Whole genome shotgun sequence of line PN40024, scaffold_31.assembly12x (Fragment)
			Vmac_050886-T1	0	Bromodomain-containing protein
			Vmac_056245-T1	0	Ribonuclease H protein
			Vmac_059392-T1	0	dna-directed rna polymerase
			Vmac_035245-T1	0	Cupin
			Vmac_006495-T1	0	RNA polymerase II transcription regulator recruiting activity
			Vmac_009749-T1	0	0
			Vmac_014717-T1	0	Cotton fibre expressed protein
			Vmac_035146-T1	CPN60A	Belongs to the chaperonin (HSP60) family
			Vmac_009995-T1	0	Protein Brevis radix-like
			Vmac_016381-T1	0	0
			Vmac_041859-T1	0	0
			Vmac_048357-T1	0	0
			Vmac_010906-T1	0	ribonuclease H protein At1g65750
			Vmac_035383-T1	0	0
			Vmac_012738-T1	0	Protein SHOOT GRAVITROPISM
			Vmac_031413-T1	0	0
			Vmac_013675-T1	0	Plant calmodulin-binding domain
			Vmac_016399-T1	0	0
			Vmac_022940-T1	0	Auxin responsive protein
			Vmac_032263-T1	0	Uncharacterized conserved protein (DUF2358)
			Vmac_047345-T1	0	basic region leucin zipper
			Vmac_007060-T1	MAD2	Mitotic spindle checkpoint protein
			Vmac_034994-T1	0	Encoded by
			Vmac_058863-T1	0	Phytosulfokines
			Vmac_024230-T1	NFS1	Cysteine desulfurase 1
			Vmac_041898-T1	0	Belongs to the GRAS family
			Vmac_034417-T1	0	transposition, RNA-mediated
			Vmac_039098-T1	0	receptor-like serine threonine-protein kinase
			Vmac_044377-T1	GER1	germin-like protein
			Vmac_019051-T1	0	Belongs to the pyruvate kinase family
			Vmac_034925-T1	0	Bifunctional nitrilase nitrile hydratase
			Vmac_013404-T1	0	RING-type E3 ubiquitin transferase
			Vmac_015872-T1	0	Alpha/beta hydrolase family
			Vmac_024237-T1	0	F-box protein
			Vmac_024377-T1	0	Zinc finger CCCH domain-containing protein
			Vmac_024458-T1	0	Cytochrome c oxidase subunit
			Vmac_031010-T1	0	DnaJ domain
			Vmac_034736-T1	RHC1A	E3 ubiquitin-protein ligase
			Vmac_044002-T1	0	Heavy-metal-associated domain
			Vmac_044503-T1	0	Glutaredoxin
			Vmac_008398-T1	0	U11 U12 small nuclear ribonucleoprotein 59 kDa
			Vmac_026526-T1	0	Photosynthetic NDH subunit of subcomplex B 1, chloroplastic
			Vmac_031256-T1	0	ribonuclease H protein At1g65750
			Vmac_051008-T1	0	flavanone 4-reductase activity
			Vmac_003824-T1	0	Belongs to the MIP aquaporin (TC 1.A.8) family
			Vmac_007412-T1	0	Ankyrin repeat
			Vmac_014994-T1	0	Proteasome assembly chaperone
			Vmac_016815-T1	0	gag-polypeptide of LTR copia-type
			Vmac_041902-T1	0	Indigoidine synthase A like protein
			Vmac_055349-T1	0	glycosylase
			Vmac_056072-T1	0	0
			Vmac_059352-T1	0	S-adenosyl-l-methionine decarboxylase leader peptide
			Vmac_060336-T1	0	0
			Vmac_004769-T1	CTPA	peptidase
			Vmac_009447-T1	0	Core-2/I-Branching enzyme
			Vmac_033111-T1	0	0
			Vmac_036461-T1	0	S-norcoclaurine
			Vmac_015615-T1	AKN2	Catalyzes the synthesis of activated sulfate
			Vmac_036393-T1	0	0
			Vmac_037269-T1	0	Protein FAR1-RELATED SEQUENCE
			Vmac_013137-T1	0	mitotic sister chromatid biorientation
			Vmac_018557-T1	FMO1	Flavin-binding monooxygenase-like
			Vmac_031824-T1	0	Cytochrome p450
			Vmac_005901-T1	0	DDE superfamily endonuclease
			Vmac_008872-T1	0	methylthioribose
			Vmac_024351-T1	0	hydrophobic protein
			Vmac_033432-T1	0	UPF0481 protein
			Vmac_033484-T1	0	Plastocyanin-like domain
			Vmac_018516-T1	0	TIFY 10a-like
			Vmac_020024-T1	0	U2 snRNP auxiliary factor large subunit
			Vmac_041135-T1	0	acyl-activating enzyme 18
			Vmac_014568-T1	MLO	May be involved in modulation of pathogen defense and leaf cell death
			Vmac_021291-T1	0	Glu S.griseus protease inhibitor-like
			Vmac_031644-T1	0	DAG protein
			Vmac_032250-T1	WRKY22	WRKY transcription factor
			Vmac_037719-T1	0	UDP-Glycosyltransferase
			Vmac_006732-T1	0	Protein NRT1 PTR FAMILY 5.10-like
			Vmac_011987-T1	0	0
			Vmac_009688-T1	0	TBC1 domain family member
			Vmac_049996-T1	0	0
			Vmac_005748-T1	0	Rab GDP-dissociation inhibitor activity
			Vmac_007756-T1	0	zinc finger
			Vmac_031763-T1	0	UPF0505 protein
			Vmac_055786-T1	0	0
			Vmac_021733-T1	0	Glucan endo-1,3-beta-glucosidase-like protein
			Vmac_021889-T1	0	Acyl-activating enzyme 17
			Vmac_051097-T1	0	Root cap
			Vmac_057126-T1	0	endonuclease
			Vmac_009253-T1	0	Ring finger
			Vmac_016269-T1	D-CDES	d-cysteine desulfhydrase
			Vmac_030399-T1	0	isoform X1
			Vmac_053764-T1	0	dof zinc finger protein
			Vmac_005176-T1	0	0
			Vmac_017671-T1	GSTU1	glutathione s-transferase
			Vmac_036693-T1	MSBP1	Belongs to the cytochrome b5 family
			Vmac_037084-T1	0	BEST Arabidopsis thaliana protein match is
			Vmac_048354-T1	0	0
			Vmac_051175-T1	0	Cid1 family poly A polymerase
			Vmac_052463-T1	0	0
			Vmac_011725-T1	0	0
			Vmac_056047-T1	0	0
			Vmac_012688-T1	0	Thioredoxin-like
			Vmac_020917-T1	0	Somatic embryogenesis receptor kinase
			Vmac_037591-T1	0	0
			Vmac_040451-T1	APC2	Belongs to the cullin family
			Vmac_060305-T1	AFB3	transport inhibitor response
			Vmac_024656-T1	0	Rapid ALkalinization Factor (RALF)
			Vmac_028789-T1	0	Metallothionein-like protein
			Vmac_010203-T1	0	Heavy-metal-associated domain
			Vmac_046888-T1	0	Peroxisomal membrane protein
			Vmac_051287-T1	0	Protein trichome birefringence-like 31
			Vmac_052349-T1	0	ZINC FINGER protein
			Vmac_052955-T1	0	Belongs to the 'GDSL' lipolytic enzyme family
			Vmac_006536-T1	0	Encoded by
			Vmac_015372-T1	0	ribosomal RNA-processing protein 7 homolog
			Vmac_015786-T1	0	0
			Vmac_016461-T1	0	Protection of telomeres
			Vmac_033551-T1	0	0
			Vmac_052404-T1	0	0
			Vmac_056599-T1	0	4-hydroxyphenylpyruvate
			Vmac_014161-T1	0	ankyrin repeat family protein
			Vmac_018027-T1	0	F-box protein At5g07610-like
			Vmac_026360-T1	TIM8	Belongs to the small Tim family
			Vmac_027473-T1	0	seed maturation protein
			Vmac_032095-T1	0	Vegetative cell wall protein
			Vmac_036974-T1	0	Serine threonine-protein
			Vmac_038308-T1	0	Nudix hydrolase
			Vmac_046236-T1	0	Belongs to the ATG8 family
			Vmac_046570-T1	0	mitochondrial gene expression
			Vmac_014549-T1	0	0
			Vmac_022391-T1	0	Mediates both low-affinity uptake and efflux of sugar across the membrane
			Vmac_035304-T1	0	0
			Vmac_036748-T1	0	Mitochondrial metalloendopeptidase
			Vmac_038626-T1	0	Uncharacterized protein K02A2.6-like
			Vmac_045426-T1	PRPL17	Belongs to the bacterial ribosomal protein bL17 family
			Vmac_054945-T1	0	Methylmalonate-semialdehyde dehydrogenase acylating , mitochondrial-like
			Vmac_006731-T1	0	Protein NRT1 PTR FAMILY 5.10-like
			Vmac_005040-T1	0	Selenium binding
			Vmac_010076-T1	0	Catalyzes the attachment of alanine to tRNA(Ala) in a two-step reaction alanine is first activated by ATP to form Ala- AMP and then transferred to the acceptor end of tRNA(Ala). Also edits incorrectly charged tRNA(Ala) via its editing domain
			Vmac_013633-T1	0	Belongs to the pyruvate kinase family
			Vmac_045517-T1	0	helix loop helix domain
			Vmac_004251-T1	0	LSD1 zinc finger
			Vmac_033196-T1	CITRX	Thioredoxin-like protein CITRX
			Vmac_036397-T1	0	Ocs element-binding factor
			Vmac_038940-T1	0	Clathrin adaptor complex small chain
			Vmac_056943-T1	0	RING-like zinc finger
			Vmac_005270-T1	0	NB-ARC domain
			Vmac_017865-T1	0	0
			Vmac_045821-T1	0	Calmodulin-like protein
			Vmac_060284-T1	0	Pollen proteins Ole e I like
			Vmac_003840-T1	0	protein disulfide oxidoreductase activity
			Vmac_013590-T1	0	0
			Vmac_016854-T1	0	Transcription initiation factor TFIID
			Vmac_018492-T1	0	Protein trichome birefringence-like
			Vmac_014644-T1	0	Thaumatin-like protein
			Vmac_021307-T1	0	Fe-S metabolism associated domain
			Vmac_024726-T1	0	Ring finger
			Vmac_041232-T1	0	0
			Vmac_043777-T1	0	Senescence regulator
			Vmac_044767-T1	0	0
			Vmac_018661-T1	0	Nuclear export mediator factor
			Vmac_013011-T1	0	Alpha beta hydrolase domain-containing protein
			Vmac_018481-T1	0	copper transporter
			Vmac_022057-T1	0	Kelch
			Vmac_011253-T1	0	RING-H2 finger protein
			Vmac_012967-T1	0	Iron-sulfur assembly protein IscA-like 2 mitochondrial
			Vmac_015283-T1	0	U3 small nucleolar ribonucleoprotein protein
			Vmac_019929-T1	0	Wound-induced protein
			Vmac_044539-T1	0	0
			Vmac_045555-T1	0	Ethylene-responsive transcription factor-like protein
			Vmac_008267-T1	0	Belongs to the disease resistance NB-LRR family
			Vmac_016982-T1	0	Dirigent proteins impart stereoselectivity on the phenoxy radical-coupling reaction, yielding optically active lignans from two molecules of coniferyl alcohol in the biosynthesis of lignans, flavonolignans, and alkaloids and thus plays a central role in plant secondary metabolism
			Vmac_018907-T1	0	Adenylate isopentenyltransferase
			Vmac_044796-T1	0	Zinc finger (C3HC4-type RING finger) family protein
			Vmac_045901-T1	0	isoform X1
			Vmac_046367-T1	0	Heavy-metal-associated domain
			Vmac_052193-T1	0	response to biotic stimulus
			Vmac_056824-T1	0	DnaJ domain
			Vmac_060011-T1	0	No apical meristem (NAM) protein
			Vmac_014309-T1	0	0
			Vmac_015974-T1	0	BEL1-like homeodomain protein
			Vmac_022338-T1	0	Cactus-binding C-terminus of cactin protein
			Vmac_026001-T1	0	50S ribosomal protein
			Vmac_027123-T1	0	zinc-finger of the FCS-type, C2-C2
			Vmac_029160-T1	0	Pectate lyase
			Vmac_027124-T1	0	Late embryogenesis abundant protein
			Vmac_035510-T1	0	Copper transporter
			Vmac_043368-T1	0	0
			Vmac_058604-T1	GPA1	Guanine nucleotide-binding protein alpha-1
			Vmac_006766-T1	0	RNA recognition motif
			Vmac_012677-T1	0	ABC transporter B family member
			Vmac_013751-T1	0	Mitochondrial
			Vmac_018511-T1	0	TIFY 10a-like
			Vmac_022480-T1	0	Transcriptional regulator of RNA polII, SAGA, subunit
			Vmac_023751-T1	0	0
			Vmac_026223-T1	0	0
			Vmac_038492-T1	0	Belongs to the glycosyl hydrolase 28 family
			Vmac_040016-T1	0	zinc finger
			Vmac_049754-T1	0	0
			Vmac_057236-T1	0	ER membrane protein complex subunit
			Vmac_019360-T1	0	0
			Vmac_020800-T1	0	Thioredoxin
			Vmac_021996-T1	0	Belongs to the complex I LYR family
			Vmac_022191-T1	0	Galactinol--sucrose galactosyltransferase-like
			Vmac_030699-T1	0	0
			Vmac_031782-T1	0	0
			Vmac_037595-T1	0	0
			Vmac_043796-T1	0	transcription factor
			Vmac_046151-T1	0	0
			Vmac_036817-T1	0	0
			Vmac_012508-T1	0	zinc finger A20 and AN1 domain-containing stress-associated protein
			Vmac_024612-T1	0	0
			Vmac_036205-T1	0	CUGBP Elav-like family member
			Vmac_059207-T1	0	Oral cancer-overexpressed protein 1 homolog
			Vmac_021955-T1	0	0
			Vmac_009081-T1	0	Belongs to the PI3 PI4-kinase family
			Vmac_046046-T1	0	protein heterodimerization activity
			Vmac_029266-T1	0	transposition, RNA-mediated
			Vmac_056130-T1	WOX4	Wuschel-related homeobox
			Vmac_050802-T1	0	V-type proton ATPase subunit
			Vmac_017359-T1	0	Uncharacterized protein K02A2.6-like
			Vmac_047929-T1	0	Retrotransposon gag protein
			Vmac_058737-T1	0	Peptidyl-prolyl cis-trans
			Vmac_049993-T1	PLD1	Hydrolyzes glycerol-phospholipids at the terminal phosphodiesteric bond
			Vmac_055506-T1	0	tRNA (adenine-N6-)-methyltransferase activity
			Vmac_006480-T1	0	Chaperone protein DNAj
			Vmac_017500-T1	0	Structural maintenance of chromosomes
			Vmac_023523-T1	0	serine threonine-protein kinase
			Vmac_057498-T1	0	Endonuclease/Exonuclease/phosphatase family
			Vmac_058120-T1	0	Endo-1,4-beta-xylanase
			Vmac_049236-T1	SOC1	MADS-box protein SOC1-like
			Vmac_038537-T1	0	Protein ACCUMULATION AND REPLICATION OF CHLOROPLASTS
			Vmac_048854-T1	0	F-box kelch-repeat protein
			Vmac_055143-T1	0	Ubiquitin carboxyl-terminal hydrolase
			Vmac_051696-T1	0	0
			Vmac_035179-T1	0	transposition, RNA-mediated
			Vmac_029140-T1	0	ACT domain-containing protein
