# Supplementary material for: Contrasting a reference cranberry genome to a crop wild relative provides insights into adaptation, domestication, and breeding
Source: PLoS One. 2022 Mar 7;17(3):e0264966. doi: 10.1371/journal.pone.0264966 (PMC8901128; doi:10.1371/journal.pone.0264966)
Supplement: S5 Table — (XLSX) [file pone.0264966.s015.xlsx]

## Sheet: S5_Table
S5 Table. Gene ontology (GO) terms for tandem duplicated (TD) genes.
GO	NS	enrichment	name	ratio_in_study	ratio_in_pop	p_uncorrected	depth	study_count	p_fdr_bh
GO:0019748	BP	e	secondary metabolic process	57/2619	421/59709	9.3e-07	2	57	0.00071
GO:0009627	BP	e	systemic acquired resistance	17/2619	88/59709	1.3e-06	6	17	0.00071
GO:0002376	BP	e	immune system process	57/2619	544/59709	1.4e-06	1	57	0.00071
GO:0098656	BP	e	anion transmembrane transport	52/2619	551/59709	1.7e-06	6	52	0.00071
GO:0050832	BP	e	defense response to fungus	38/2619	327/59709	1.7e-06	6	38	0.00071
GO:0010817	BP	e	regulation of hormone levels	53/2619	582/59709	1.9e-06	3	53	0.00071
GO:0044550	BP	e	secondary metabolite biosynthetic process	44/2619	310/59709	2e-06	3	44	0.00071
GO:0034220	BP	e	ion transmembrane transport	81/2619	921/59709	2e-06	5	81	0.00071
GO:0006955	BP	e	immune response	50/2619	447/59709	2e-06	2	50	0.00071
GO:0045087	BP	e	innate immune response	47/2619	424/59709	2.1e-06	6	47	0.00071
GO:1901575	BP	e	organic substance catabolic process	89/2619	1094/59709	2.2e-06	3	89	0.00071
GO:0009620	BP	e	response to fungus	43/2619	429/59709	2.2e-06	5	43	0.00071
GO:0044248	BP	e	cellular catabolic process	88/2619	1097/59709	2.2e-06	3	88	0.00071
GO:0001101	BP	e	response to acid chemical	104/2619	1330/59709	2.5e-06	3	104	0.00071
GO:0009607	BP	e	response to biotic stimulus	112/2619	1255/59709	2.6e-06	2	112	0.00071
GO:0010035	BP	e	response to inorganic substance	89/2619	1107/59709	2.6e-06	3	89	0.00071
GO:0009056	BP	e	catabolic process	100/2619	1257/59709	2.6e-06	2	100	0.00071
GO:0098542	BP	e	defense response to other organism	91/2619	937/59709	2.6e-06	5	91	0.00071
GO:0006082	BP	e	organic acid metabolic process	86/2619	942/59709	2.7e-06	3	86	0.00071
GO:0043436	BP	e	oxoacid metabolic process	86/2619	942/59709	2.7e-06	4	86	0.00071
GO:0006952	BP	e	defense response	102/2619	1040/59709	2.7e-06	3	102	0.00071
GO:0006811	BP	e	ion transport	112/2619	1458/59709	2.7e-06	4	112	0.00071
GO:0055085	BP	e	transmembrane transport	113/2619	1190/59709	2.8e-06	4	113	0.00071
GO:0006820	BP	e	anion transport	84/2619	1051/59709	2.9e-06	5	84	0.00071
GO:0044281	BP	e	small molecule metabolic process	103/2619	1353/59709	3.1e-06	2	103	0.00071
GO:0042493	BP	e	response to drug	58/2619	688/59709	3.2e-06	3	58	0.00071
GO:0051707	BP	e	response to other organism	112/2619	1245/59709	3.3e-06	4	112	0.00071
GO:0070887	BP	e	cellular response to chemical stimulus	96/2619	1284/59709	3.3e-06	3	96	0.00071
GO:0044419	BP	e	biological process involved in interspecies interaction between organisms	119/2619	1322/59709	3.3e-06	1	119	0.00071
GO:0043207	BP	e	response to external biotic stimulus	112/2619	1249/59709	3.4e-06	3	112	0.00071
GO:0019752	BP	e	carboxylic acid metabolic process	69/2619	838/59709	3.4e-06	5	69	0.00071
GO:0042445	BP	e	hormone metabolic process	34/2619	325/59709	3.5e-06	4	34	0.00071
GO:0009725	BP	e	response to hormone	119/2619	1666/59709	3.6e-06	4	119	0.00071
GO:0032787	BP	e	monocarboxylic acid metabolic process	42/2619	425/59709	3.6e-06	6	42	0.00071
GO:0007154	BP	e	cell communication	114/2619	1630/59709	3.7e-06	2	114	0.00071
GO:0009605	BP	e	response to external stimulus	144/2619	1721/59709	3.8e-06	2	144	0.00071
GO:0051234	BP	e	establishment of localization	158/2619	2212/59709	3.9e-06	2	158	0.00071
GO:0009628	BP	e	response to abiotic stimulus	152/2619	2215/59709	3.9e-06	2	152	0.00071
GO:0051704	BP	e	multi-organism process	131/2619	1683/59709	3.9e-06	1	131	0.00071
GO:0006810	BP	e	transport	158/2619	2171/59709	4.1e-06	3	158	0.00071
GO:1901565	BP	e	organonitrogen compound catabolic process	58/2619	675/59709	4.2e-06	4	58	0.00071
GO:1901700	BP	e	response to oxygen-containing compound	136/2619	1831/59709	4.2e-06	3	136	0.00071
GO:0051716	BP	e	cellular response to stimulus	176/2619	2681/59709	4.2e-06	2	176	0.00071
GO:0043412	BP	e	macromolecule modification	174/2619	2684/59709	4.3e-06	4	174	0.00071
GO:0051179	BP	e	localization	166/2619	2399/59709	4.3e-06	1	166	0.00071
GO:0042221	BP	e	response to chemical	230/2619	3129/59709	4.5e-06	2	230	0.00072
GO:0009719	BP	e	response to endogenous stimulus	120/2619	1708/59709	4.6e-06	2	120	0.00072
GO:0006629	BP	e	lipid metabolic process	66/2619	830/59709	4.7e-06	3	66	0.00072
GO:0010033	BP	e	response to organic substance	145/2619	2154/59709	4.8e-06	3	145	0.00072
GO:0006950	BP	e	response to stress	246/2619	3287/59709	4.9e-06	2	246	0.00073
GO:1901564	BP	e	organonitrogen compound metabolic process	226/2619	3580/59709	5.2e-06	3	226	0.00076
GO:0043170	BP	e	macromolecule metabolic process	295/2619	5067/59709	6e-06	3	295	0.00086
GO:0050896	BP	e	response to stimulus	396/2619	5542/59709	6.2e-06	1	396	0.00087
GO:0006807	BP	e	nitrogen compound metabolic process	329/2619	5562/59709	6.4e-06	2	329	0.00087
GO:0071704	BP	e	organic substance metabolic process	450/2619	6916/59709	6.7e-06	2	450	0.00087
GO:0098660	BP	e	inorganic ion transmembrane transport	43/2619	469/59709	6.7e-06	6	43	0.00087
GO:0044238	BP	e	primary metabolic process	385/2619	6278/59709	6.7e-06	2	385	0.00087
GO:0065007	BP	e	biological regulation	350/2619	5786/59709	6.8e-06	1	350	0.00087
GO:0008152	BP	e	metabolic process	515/2619	7666/59709	7.3e-06	1	515	0.0009
GO:0044237	BP	e	cellular metabolic process	431/2619	6756/59709	7.3e-06	2	431	0.0009
GO:0009058	BP	e	biosynthetic process	160/2619	2525/59709	7.4e-06	2	160	0.0009
GO:0009414	BP	e	response to water deprivation	39/2619	409/59709	7.8e-06	5	39	0.00094
GO:0009987	BP	e	cellular process	688/2619	10524/59709	8.1e-06	1	688	0.00096
GO:0009617	BP	e	response to bacterium	48/2619	551/59709	8.2e-06	5	48	0.00096
GO:0032870	BP	e	cellular response to hormone stimulus	57/2619	688/59709	8.4e-06	5	57	0.00096
GO:0008150	BP	e	biological_process	864/2619	12930/59709	8.9e-06	0	864	0.001
GO:0009415	BP	e	response to water	39/2619	413/59709	9e-06	4	39	0.001
GO:0050789	BP	e	regulation of biological process	287/2619	5046/59709	1.1e-05	2	287	0.00124
GO:0046686	BP	e	response to cadmium ion	37/2619	385/59709	1.4e-05	5	37	0.00147
GO:0016567	BP	e	protein ubiquitination	46/2619	532/59709	1.6e-05	9	46	0.00165
GO:0023052	BP	e	signaling	97/2619	1407/59709	1.6e-05	1	97	0.00173
GO:0007165	BP	e	signal transduction	95/2619	1369/59709	1.7e-05	4	95	0.00178
GO:0065008	BP	e	regulation of biological quality	95/2619	1375/59709	1.8e-05	2	95	0.00182
GO:0098655	BP	e	cation transmembrane transport	40/2619	441/59709	1.8e-05	6	40	0.00185
GO:0006790	BP	e	sulfur compound metabolic process	30/2619	295/59709	2.1e-05	3	30	0.00213
GO:0009698	BP	e	phenylpropanoid metabolic process	19/2619	146/59709	2.3e-05	4	19	0.00227
GO:0071495	BP	e	cellular response to endogenous stimulus	58/2619	733/59709	2.4e-05	3	58	0.00234
GO:0006812	BP	e	cation transport	44/2619	507/59709	2.5e-05	5	44	0.00243
GO:0009699	BP	e	phenylpropanoid biosynthetic process	17/2619	124/59709	3.1e-05	5	17	0.00293
GO:0030163	BP	e	protein catabolic process	46/2619	553/59709	3.9e-05	5	46	0.0036
GO:0071702	BP	e	organic substance transport	68/2619	926/59709	4.6e-05	6	68	0.00419
GO:0010038	BP	e	response to metal ion	47/2619	568/59709	4.6e-05	4	47	0.00421
GO:0032446	BP	e	protein modification by small protein conjugation	46/2619	558/59709	6.3e-05	8	46	0.00559
GO:0098662	BP	e	inorganic cation transmembrane transport	36/2619	400/59709	6.3e-05	7	36	0.00559
GO:0050794	BP	e	regulation of cellular process	251/2619	4471/59709	6.5e-05	3	251	0.00559
GO:0044403	BP	e	biological process involved in symbiotic interaction	26/2619	252/59709	6.6e-05	2	26	0.00559
GO:1901360	BP	e	organic cyclic compound metabolic process	181/2619	3070/59709	6.6e-05	3	181	0.00559
GO:0017144	BP	e	drug metabolic process	34/2619	374/59709	6.7e-05	3	34	0.00559
GO:0019757	BP	e	glycosinolate metabolic process	14/2619	95/59709	6.8e-05	5	14	0.00559
GO:0016143	BP	e	S-glycoside metabolic process	14/2619	95/59709	6.8e-05	5	14	0.00559
GO:0019760	BP	e	glucosinolate metabolic process	14/2619	95/59709	6.8e-05	6	14	0.00559
GO:1901701	BP	e	cellular response to oxygen-containing compound	52/2619	662/59709	7.6e-05	4	52	0.00611
GO:0071310	BP	e	cellular response to organic substance	67/2619	939/59709	0.00011	4	67	0.0086
GO:0009057	BP	e	macromolecule catabolic process	57/2619	764/59709	0.00012	4	57	0.0092
GO:0071229	BP	e	cellular response to acid chemical	39/2619	461/59709	0.00013	4	39	0.01008
GO:0016053	BP	e	organic acid biosynthetic process	37/2619	434/59709	0.00013	4	37	0.01033
GO:0046394	BP	e	carboxylic acid biosynthetic process	37/2619	434/59709	0.00013	6	37	0.01033
GO:0071554	BP	e	cell wall organization or biogenesis	37/2619	435/59709	0.00014	2	37	0.01044
GO:0032502	BP	e	developmental process	190/2619	3301/59709	0.00014	1	190	0.01044
GO:0044255	BP	e	cellular lipid metabolic process	54/2619	719/59709	0.00015	4	54	0.01125
GO:0051603	BP	e	proteolysis involved in cellular protein catabolic process	39/2619	473/59709	0.00017	6	39	0.01276
GO:0070647	BP	e	protein modification by small protein conjugation or removal	47/2619	604/59709	0.00019	7	47	0.01364
GO:0034219	BP	e	carbohydrate transmembrane transport	13/2619	92/59709	0.00019	8	13	0.01367
GO:0048856	BP	e	anatomical structure development	178/2619	3087/59709	0.00021	2	178	0.01505
GO:0006511	BP	e	ubiquitin-dependent protein catabolic process	35/2619	411/59709	0.00023	8	35	0.01615
GO:0009791	BP	e	post-embryonic development	101/2619	1589/59709	0.00024	2	101	0.01659
GO:0019941	BP	e	modification-dependent protein catabolic process	35/2619	413/59709	0.00024	7	35	0.01667
GO:0008643	BP	e	carbohydrate transport	13/2619	95/59709	0.00026	7	13	0.01791
GO:0080156	BP	e	mitochondrial mRNA modification	2619-10-01	60/59709	0.00026	9	10	0.01791
GO:0044257	BP	e	cellular protein catabolic process	39/2619	483/59709	0.0003	6	39	0.02031
GO:0006631	BP	e	fatty acid metabolic process	22/2619	217/59709	0.00031	7	22	0.02051
GO:0032501	BP	e	multicellular organismal process	170/2619	2953/59709	0.00032	1	170	0.02088
GO:2001057	BP	e	reactive nitrogen species metabolic process	2619-07-01	31/59709	0.00032	3	7	0.02088
GO:0009626	BP	e	plant-type hypersensitive response	13/2619	97/59709	0.00032	7	13	0.02088
GO:0034050	BP	e	programmed cell death induced by symbiont	13/2619	97/59709	0.00032	6	13	0.02088
GO:0051273	BP	e	beta-glucan metabolic process	2619-11-01	73/59709	0.00033	7	11	0.02104
GO:0015698	BP	e	inorganic anion transport	15/2619	124/59709	0.00036	6	15	0.02309
GO:0042742	BP	e	defense response to bacterium	36/2619	438/59709	0.00037	6	36	0.02314
GO:1900864	BP	e	mitochondrial RNA modification	2619-11-01	74/59709	0.00037	8	11	0.02314
GO:0042343	BP	e	indole glucosinolate metabolic process	2619-06-01	23/59709	0.00037	7	6	0.02325
GO:0005976	BP	e	polysaccharide metabolic process	28/2619	311/59709	0.00039	4	28	0.02368
GO:0008645	BP	e	hexose transmembrane transport	2619-09-01	52/59709	0.00039	10	9	0.02368
GO:0046323	BP	e	glucose import	2619-09-01	52/59709	0.00039	12	9	0.02368
GO:1904659	BP	e	glucose transmembrane transport	2619-09-01	52/59709	0.00039	11	9	0.02368
GO:0009636	BP	e	response to toxic substance	28/2619	314/59709	0.00043	3	28	0.02559
GO:0051702	BP	e	biological process involved in interaction with symbiont	13/2619	100/59709	0.00044	3	13	0.02574
GO:1901615	BP	e	organic hydroxy compound metabolic process	30/2619	341/59709	0.00044	3	30	0.02583
GO:0018958	BP	e	phenol-containing compound metabolic process	2619-09-01	53/59709	0.00046	4	9	0.02637
GO:0015749	BP	e	monosaccharide transmembrane transport	2619-09-01	53/59709	0.00046	9	9	0.02637
GO:0042126	BP	e	nitrate metabolic process	2619-06-01	24/59709	0.00048	5	6	0.02729
GO:0042128	BP	e	nitrate assimilation	2619-06-01	24/59709	0.00048	6	6	0.02729
GO:0012501	BP	e	programmed cell death	18/2619	169/59709	0.00048	3	18	0.02729
GO:0043086	BP	e	negative regulation of catalytic activity	20/2619	191/59709	0.00049	4	20	0.0275
GO:1901361	BP	e	organic cyclic compound catabolic process	24/2619	254/59709	0.00052	4	24	0.02878
GO:0006725	BP	e	cellular aromatic compound metabolic process	168/2619	2941/59709	0.00052	3	168	0.02878
GO:0043632	BP	e	modification-dependent macromolecule catabolic process	35/2619	432/59709	0.00054	6	35	0.02969
GO:0044265	BP	e	cellular macromolecule catabolic process	47/2619	631/59709	0.00055	5	47	0.03004
GO:0009451	BP	e	RNA modification	49/2619	668/59709	0.00056	7	49	0.03019
GO:0036211	BP	e	protein modification process	117/2619	1943/59709	0.00058	5	117	0.03088
GO:0006464	BP	e	cellular protein modification process	117/2619	1943/59709	0.00058	6	117	0.03088
GO:0042537	BP	e	benzene-containing compound metabolic process	2619-09-01	55/59709	0.00061	4	9	0.03199
GO:0098754	BP	e	detoxification	16/2619	144/59709	0.00061	1	16	0.03211
GO:0042436	BP	e	indole-containing compound catabolic process	2619-04-01	10/59709	0.00063	5	4	0.03261
GO:0044264	BP	e	cellular polysaccharide metabolic process	24/2619	260/59709	0.00064	5	24	0.03319
GO:0048878	BP	e	chemical homeostasis	37/2619	471/59709	0.00065	4	37	0.03319
GO:0000959	BP	e	mitochondrial RNA metabolic process	2619-12-01	92/59709	0.00069	7	12	0.0353
GO:0019538	BP	e	protein metabolic process	158/2619	2754/59709	0.0007	4	158	0.03547
GO:0006855	BP	e	drug transmembrane transport	15/2619	132/59709	0.00071	5	15	0.03556
GO:0009755	BP	e	hormone-mediated signaling pathway	40/2619	523/59709	0.00078	5	40	0.03878
GO:0005975	BP	e	carbohydrate metabolic process	40/2619	523/59709	0.00078	3	40	0.03878
GO:0008219	BP	e	cell death	20/2619	204/59709	0.00081	2	20	0.04008
GO:1901576	BP	e	organic substance biosynthetic process	137/2619	2356/59709	0.00084	3	137	0.04103
GO:0044249	BP	e	cellular biosynthetic process	130/2619	2218/59709	0.00086	3	130	0.04172
GO:1901698	BP	e	response to nitrogen compound	42/2619	564/59709	0.00089	3	42	0.04288
GO:0015893	BP	e	drug transport	15/2619	135/59709	0.00089	4	15	0.04291
GO:0044260	BP	e	cellular macromolecule metabolic process	199/2619	3605/59709	0.0009	4	199	0.04313
GO:0010102	BP	e	lateral root morphogenesis	2619-12-01	95/59709	0.00093	6	12	0.04385
GO:0019605	BP	e	butyrate metabolic process	2619-04-01	11/59709	0.00095	9	4	0.04449
GO:1901141	BP	e	regulation of lignin biosynthetic process	2619-04-01	11/59709	0.00095	6	4	0.04449
GO:0007275	BP	e	multicellular organism development	152/2619	2656/59709	0.00096	3	152	0.04458
GO:0071395	BP	e	cellular response to jasmonic acid stimulus	15/2619	136/59709	0.00096	6	15	0.04458
GO:0009651	BP	e	response to salt stress	47/2619	652/59709	0.00099	4	47	0.04558
GO:0044267	BP	e	cellular protein metabolic process	141/2619	2445/59709	0.00103	5	141	0.04685
GO:0016101	BP	e	diterpenoid metabolic process	14/2619	123/59709	0.00103	7	14	0.04685
GO:0005618	CC	e	cell wall	60/2619	574/59709	1.6e-06	3	60	0.00059
GO:0030312	CC	e	external encapsulating structure	61/2619	579/59709	1.8e-06	2	61	0.00059
GO:0005576	CC	e	extracellular region	46/2619	482/59709	2.8e-06	2	46	0.00059
GO:0005886	CC	e	plasma membrane	227/2619	2883/59709	3.7e-06	3	227	0.00059
GO:0071944	CC	e	cell periphery	286/2619	3367/59709	5.1e-06	2	286	0.00059
GO:0016020	CC	e	membrane	336/2619	4898/59709	5.1e-06	2	336	0.00059
GO:0030054	CC	e	cell junction	78/2619	1020/59709	6.4e-06	2	78	0.00059
GO:0005737	CC	e	cytoplasm	479/2619	8086/59709	6.7e-06	2	479	0.00059
GO:0005773	CC	e	vacuole	78/2619	1027/59709	6.9e-06	5	78	0.00059
GO:0043231	CC	e	intracellular membrane-bounded organelle	506/2619	9058/59709	7.1e-06	4	506	0.00059
GO:0043227	CC	e	membrane-bounded organelle	514/2619	9223/59709	7.3e-06	3	514	0.00059
GO:0043226	CC	e	organelle	527/2619	9519/59709	7.4e-06	2	527	0.00059
GO:0031226	CC	e	intrinsic component of plasma membrane	42/2619	452/59709	7.5e-06	3	42	0.00059
GO:0043229	CC	e	intracellular organelle	527/2619	9495/59709	8.3e-06	3	527	0.00059
GO:0005622	CC	e	intracellular anatomical structure	617/2619	10899/59709	8.5e-06	2	617	0.00059
GO:0110165	CC	e	cellular anatomical entity	815/2619	12924/59709	8.9e-06	1	815	0.00059
GO:0005575	CC	e	cellular_component	815/2619	12931/59709	8.9e-06	0	815	0.00059
GO:0005887	CC	e	integral component of plasma membrane	32/2619	314/59709	1.1e-05	4	32	0.00068
GO:0009506	CC	e	plasmodesma	73/2619	976/59709	1.2e-05	5	73	0.00069
GO:0055044	CC	e	symplast	73/2619	976/59709	1.2e-05	2	73	0.00069
GO:0009505	CC	e	plant-type cell wall	27/2619	247/59709	1.4e-05	4	27	0.00074
GO:0070161	CC	e	anchoring junction	74/2619	997/59709	1.5e-05	3	74	0.00074
GO:0005911	CC	e	cell-cell junction	74/2619	997/59709	1.5e-05	4	74	0.00074
GO:0012505	CC	e	endomembrane system	131/2619	2033/59709	1.6e-05	2	131	0.00075
GO:0031224	CC	e	intrinsic component of membrane	64/2619	859/59709	4.9e-05	2	64	0.00218
GO:0016021	CC	e	integral component of membrane	53/2619	690/59709	0.00011	3	53	0.00463
GO:0048046	CC	e	apoplast	28/2619	299/59709	0.00017	3	28	0.00725
GO:0005777	CC	e	peroxisome	22/2619	208/59709	0.00022	6	22	0.00862
GO:0042579	CC	e	microbody	22/2619	208/59709	0.00022	5	22	0.00862
GO:0005794	CC	e	Golgi apparatus	62/2619	919/59709	0.00109	5	62	0.04083
GO:0004497	MF	e	monooxygenase activity	37/2619	262/59709	6.2e-07	3	37	0.00067
GO:0046527	MF	e	glucosyltransferase activity	32/2619	259/59709	1.5e-06	5	32	0.00067
GO:0008509	MF	e	anion transmembrane transporter activity	49/2619	493/59709	2.1e-06	4	49	0.00067
GO:0022857	MF	e	transmembrane transporter activity	101/2619	1061/59709	2.2e-06	2	101	0.00067
GO:0015075	MF	e	ion transmembrane transporter activity	69/2619	779/59709	2.3e-06	3	69	0.00067
GO:0022804	MF	e	active transmembrane transporter activity	44/2619	450/59709	2.3e-06	3	44	0.00067
GO:0016758	MF	e	transferase activity, transferring hexosyl groups	41/2619	407/59709	2.3e-06	4	41	0.00067
GO:0005215	MF	e	transporter activity	109/2619	1174/59709	2.4e-06	1	109	0.00067
GO:0016788	MF	e	hydrolase activity, acting on ester bonds	99/2619	1185/59709	2.7e-06	3	99	0.00067
GO:0016491	MF	e	oxidoreductase activity	88/2619	981/59709	2.8e-06	2	88	0.00067
GO:0016709	MF	e	oxidoreductase activity, acting on paired donors, with incorporation or reduction of molecular oxygen, NAD(P)H as one donor, and incorporation of one atom of oxygen	22/2619	165/59709	3.7e-06	4	22	0.00067
GO:0015318	MF	e	inorganic molecular entity transmembrane transporter activity	57/2619	642/59709	3.7e-06	3	57	0.00067
GO:0035251	MF	e	UDP-glucosyltransferase activity	26/2619	217/59709	3.8e-06	6	26	0.00067
GO:0080044	MF	e	quercetin 7-O-glucosyltransferase activity	22/2619	166/59709	4e-06	7	22	0.00067
GO:0080043	MF	e	quercetin 3-O-glucosyltransferase activity	22/2619	166/59709	4e-06	7	22	0.00067
GO:0016787	MF	e	hydrolase activity	202/2619	2614/59709	4.1e-06	2	202	0.00067
GO:0016740	MF	e	transferase activity	197/2619	2706/59709	4.7e-06	2	197	0.00072
GO:0003824	MF	e	catalytic activity	510/2619	6689/59709	6.6e-06	1	510	0.00094
GO:0016757	MF	e	transferase activity, transferring glycosyl groups	42/2619	447/59709	6.9e-06	3	42	0.00094
GO:0061630	MF	e	ubiquitin protein ligase activity	31/2619	289/59709	7.2e-06	5	31	0.00094
GO:0003674	MF	e	molecular_function	760/2619	11181/59709	9.2e-06	0	760	0.00114
GO:0061659	MF	e	ubiquitin-like protein ligase activity	31/2619	296/59709	9.7e-06	4	31	0.00114
GO:0004842	MF	e	ubiquitin-protein transferase activity	44/2619	490/59709	1.1e-05	4	44	0.00114
GO:0008194	MF	e	UDP-glycosyltransferase activity	30/2619	281/59709	1.1e-05	4	30	0.00114
GO:0052689	MF	e	carboxylic ester hydrolase activity	20/2619	151/59709	1.1e-05	4	20	0.00114
GO:0046910	MF	e	pectinesterase inhibitor activity	2619-12-01	62/59709	1.4e-05	4	12	0.00139
GO:0019787	MF	e	ubiquitin-like protein transferase activity	44/2619	506/59709	2.5e-05	3	44	0.00241
GO:0015295	MF	e	solute:proton symporter activity	2619-11-01	59/59709	4.5e-05	7	11	0.00421
GO:0015294	MF	e	solute:cation symporter activity	2619-12-01	70/59709	4.9e-05	6	12	0.00443
GO:0015293	MF	e	symporter activity	2619-12-01	71/59709	5.7e-05	5	12	0.00495
GO:0005488	MF	e	binding	282/2619	5139/59709	0.0001	1	282	0.00835
GO:0005351	MF	e	carbohydrate:proton symporter activity	2619-10-01	54/59709	0.00011	8	10	0.00835
GO:0005402	MF	e	carbohydrate:cation symporter activity	2619-10-01	54/59709	0.00011	7	10	0.00835
GO:0051119	MF	e	sugar transmembrane transporter activity	2619-12-01	77/59709	0.00013	6	12	0.00983
GO:0008324	MF	e	cation transmembrane transporter activity	34/2619	385/59709	0.00014	4	34	0.0101
GO:0140096	MF	e	catalytic activity, acting on a protein	120/2619	1930/59709	0.00015	2	120	0.0106
GO:0015144	MF	e	carbohydrate transmembrane transporter activity	13/2619	92/59709	0.00019	5	13	0.01333
GO:0004857	MF	e	enzyme inhibitor activity	18/2619	157/59709	0.0002	3	18	0.01342
GO:0016705	MF	e	oxidoreductase activity, acting on paired donors, with incorporation or reduction of molecular oxygen	24/2619	244/59709	0.00023	3	24	0.01494
GO:0042626	MF	e	ATPase-coupled transmembrane transporter activity	26/2619	270/59709	0.00024	5	26	0.01494
GO:0015399	MF	e	primary active transmembrane transporter activity	26/2619	270/59709	0.00024	4	26	0.01494
GO:0004519	MF	e	endonuclease activity	46/2619	593/59709	0.00024	5	46	0.01494
GO:0015291	MF	e	secondary active transmembrane transporter activity	20/2619	188/59709	0.00025	4	20	0.01494
GO:0030599	MF	e	pectinesterase activity	2619-10-01	60/59709	0.00026	5	10	0.01553
GO:0022890	MF	e	inorganic cation transmembrane transporter activity	32/2619	369/59709	0.00028	5	32	0.01643
GO:0016829	MF	e	lyase activity	25/2619	265/59709	0.00039	2	25	0.02142
GO:0015149	MF	e	hexose transmembrane transporter activity	2619-09-01	52/59709	0.00039	8	9	0.02142
GO:0005355	MF	e	glucose transmembrane transporter activity	2619-09-01	52/59709	0.00039	9	9	0.02142
GO:0015145	MF	e	monosaccharide transmembrane transporter activity	2619-09-01	53/59709	0.00046	7	9	0.02387
GO:0016887	MF	e	ATPase activity	48/2619	647/59709	0.00046	7	48	0.02387
GO:0016817	MF	e	hydrolase activity, acting on acid anhydrides	57/2619	802/59709	0.00047	3	57	0.02387
GO:0005516	MF	e	calmodulin binding	18/2619	170/59709	0.00052	3	18	0.02592
GO:0004364	MF	e	glutathione transferase activity	2619-09-01	54/59709	0.00053	4	9	0.02592
GO:0005509	MF	e	calcium ion binding	15/2619	129/59709	0.00055	5	15	0.02677
GO:0016462	MF	e	pyrophosphatase activity	56/2619	794/59709	0.00061	5	56	0.02891
GO:0005326	MF	e	neurotransmitter transmembrane transporter activity	2619-04-01	10/59709	0.00063	3	4	0.02915
GO:0016818	MF	e	hydrolase activity, acting on acid anhydrides, in phosphorus-containing anhydrides	56/2619	799/59709	0.00065	4	56	0.02961
GO:0004518	MF	e	nuclease activity	52/2619	726/59709	0.00067	4	52	0.03024
GO:0016747	MF	e	transferase activity, transferring acyl groups other than amino-acyl groups	21/2619	218/59709	0.00072	4	21	0.03187
GO:0017111	MF	e	nucleoside-triphosphatase activity	53/2619	751/59709	0.00083	6	53	0.03616
GO:0047760	MF	e	butyrate-CoA ligase activity	2619-04-01	11/59709	0.00095	5	4	0.0406
GO:0050403	MF	e	trans-zeatin O-beta-D-glucosyltransferase activity	2619-07-01	37/59709	0.001	7	7	0.04205
GO:0016746	MF	e	transferase activity, transferring acyl groups	22/2619	238/59709	0.00114	3	22	0.0473
