# Supplementary material for: Contrasting a reference cranberry genome to a crop wild relative provides insights into adaptation, domestication, and breeding
Source: PLoS One. 2022 Mar 7;17(3):e0264966. doi: 10.1371/journal.pone.0264966 (PMC8901128; doi:10.1371/journal.pone.0264966)
Supplement: S6 Table — (XLSX) [file pone.0264966.s016.xlsx]

## Sheet: S6_Table
S6 Table. Gene ontology (GO) terms for tandem duplicated (TD) genes unique to Vmac and Voxy.
Voxy TD unique Gos	FDR	Description	Vmac TD unique Gos	FDR	Description
GO:0009407	0.00062302	toxin catabolic process	GO:0032870	0.000960275	cellular response to hormone stimulus
GO:0006749	0.00062302	glutathione metabolic process	GO:0050789	0.00123848	regulation of biological process
GO:0042430	0.00062302	indole-containing compound metabolic process	GO:0071495	0.00233913	cellular response to endogenous stimulus
GO:0009404	0.00062302	toxin metabolic process	GO:0050794	0.00558681	regulation of cellular process
GO:1901657	0.00180338	glycosyl compound metabolic process	GO:1901701	0.00611239	cellular response to oxygen-containing compound
GO:0019758	0.00187005	glycosinolate biosynthetic process	GO:0071310	0.00859955	cellular response to organic substance
GO:0019761	0.00187005	glucosinolate biosynthetic process	GO:0071229	0.0100787	cellular response to acid chemical
GO:0016144	0.00187005	S-glycoside biosynthetic process	GO:0032502	0.0104448	developmental process
GO:0006468	0.00204411	protein phosphorylation	GO:0044255	0.0112461	cellular lipid metabolic process
GO:0006575	0.00285309	cellular modified amino acid metabolic process	GO:0048856	0.0150515	anatomical structure development
GO:0046677	0.00318594	response to antibiotic	GO:0009791	0.0165876	post-embryonic development
GO:0009611	0.00423533	response to wounding	GO:0006631	0.0205149	fatty acid metabolic process
GO:0080167	0.00446884	response to karrikin	GO:0032501	0.0208765	multicellular organismal process
GO:0009850	0.00573072	auxin metabolic process	GO:0009626	0.0208765	plant-type hypersensitive response
GO:0009808	0.00938255	lignin metabolic process	GO:0034050	0.0208765	programmed cell death induced by symbiont
GO:0030001	0.0096389	metal ion transport	GO:0042343	0.0232459	indole glucosinolate metabolic process
GO:0048830	0.0100955	adventitious root development	GO:0051702	0.0257447	biological process involved in interaction with symbiont
GO:0009684	0.0100955	indoleacetic acid biosynthetic process	GO:1901615	0.02583	organic hydroxy compound metabolic process
GO:0009683	0.0100955	indoleacetic acid metabolic process	GO:0018958	0.0263651	phenol-containing compound metabolic process
GO:0006796	0.0100955	phosphate-containing compound metabolic process	GO:0042126	0.0272938	nitrate metabolic process
GO:0010200	0.0111264	response to chitin	GO:0042128	0.0272938	nitrate assimilation
GO:0006793	0.0111399	phosphorus metabolic process	GO:0012501	0.0272938	programmed cell death
GO:0048527	0.0126894	lateral root development	GO:0043086	0.0275023	negative regulation of catalytic activity
GO:0010243	0.013296	response to organonitrogen compound	GO:0043632	0.0296939	modification-dependent macromolecule catabolic process
GO:0000271	0.0155062	polysaccharide biosynthetic process	GO:0009451	0.0301924	RNA modification
GO:0042435	0.0155731	indole-containing compound biosynthetic process	GO:0042537	0.0319924	benzene-containing compound metabolic process
GO:0006979	0.016853	response to oxidative stress	GO:0042436	0.0326109	indole-containing compound catabolic process
GO:0034754	0.0191452	cellular hormone metabolic process	GO:0044264	0.0331851	cellular polysaccharide metabolic process
GO:1901659	0.0192606	glycosyl compound biosynthetic process	GO:0048878	0.0331851	chemical homeostasis
GO:0009851	0.0207466	auxin biosynthetic process	GO:0009755	0.0387764	hormone-mediated signaling pathway
GO:0010101	0.0236024	post-embryonic root morphogenesis	GO:0005975	0.0387764	carbohydrate metabolic process
GO:0006573	0.025479	valine metabolic process	GO:0008219	0.0400803	cell death
GO:0016310	0.0256319	phosphorylation	GO:0019605	0.0444888	butyrate metabolic process
GO:0072330	0.0273676	monocarboxylic acid biosynthetic process	GO:1901141	0.0444888	regulation of lignin biosynthetic process
GO:0052543	0.0310121	callose deposition in cell wall	GO:0007275	0.0445791	multicellular organism development
GO:0014070	0.0317087	response to organic cyclic compound	GO:0071395	0.0445825	cellular response to jasmonic acid stimulus
GO:0006970	0.0329738	response to osmotic stress	GO:0016101	0.0468521	diterpenoid metabolic process
GO:0052386	0.0347377	cell wall thickening
GO:0044272	0.0388663	sulfur compound biosynthetic process
GO:0009409	0.0488139	response to cold
GO:0140053	0.0496924	mitochondrial gene expression
