# Supplementary material for: Contrasting a reference cranberry genome to a crop wild relative provides insights into adaptation, domestication, and breeding
Source: PLoS One. 2022 Mar 7;17(3):e0264966. doi: 10.1371/journal.pone.0264966 (PMC8901128; doi:10.1371/journal.pone.0264966)
Supplement: S7 Table — (XLSX) [file pone.0264966.s017.xlsx]

## Sheet: S7_Table
S7 Table. Disease resistant genes predicted by DRAGO2 in syntenic blocks between Vmac and Voxy.
gene	domains (#)	Voxy1	Voxy2		gene	domains (#)	Vmac1	Vmac2
Vmac_040379-T1	3	0	Voxy_055262-T1		Voxy_039346-T1	2	0	Vmac_057715-T1
Vmac_040356-T1	6	0	Voxy_055233-T1		Voxy_032370-T1	6	0	Vmac_017451-T1
Vmac_033651-T1	12	0	Voxy_039396-T1		Voxy_021361-T1	18	0	0
Vmac_017451-T1	7	0	Voxy_032370-T1		Voxy_046419-T1	18	0	0
Vmac_059481-T1	7	0	Voxy_031488-T1		Voxy_007613-T1	17	0	0
Vmac_059474-T1	5	0	Voxy_031471-T1		Voxy_017404-T1	16	0	0
Vmac_059473-T1	4	0	Voxy_031470-T1		Voxy_037155-T1	16	0	0
Vmac_059464-T1	5	0	Voxy_031466-T1		Voxy_028172-T1	14	0	0
Vmac_059471-T1	8	0	Voxy_031461-T1		Voxy_032357-T1	14	0	0
Vmac_048986-T1	2	0	Voxy_031224-T1		Voxy_052075-T1	14	0	0
Vmac_022406-T1	4	0	Voxy_023809-T1		Voxy_001389-T1	13	0	0
Vmac_004753-T1	10	0	Voxy_023008-T1		Voxy_012845-T1	13	0	0
Vmac_012152-T1	4	0	Voxy_020011-T1		Voxy_023133-T1	13	0	0
Vmac_054904-T1	6	0	Voxy_017703-T1		Voxy_039715-T1	13	0	0
Vmac_054906-T1	6	0	Voxy_017700-T1		Voxy_043633-T1	13	0	0
Vmac_049896-T1	3	0	Voxy_011257-T1		Voxy_054434-T1	13	0	0
Vmac_059539-T1	17	0	0		Voxy_001289-T1	12	0	0
Vmac_013426-T1	16	0	0		Voxy_024260-T1	12	0	0
Vmac_013285-T1	14	0	0		Voxy_029959-T1	12	0	0
Vmac_027636-T1	14	0	0		Voxy_030266-T1	12	0	0
Vmac_035026-T1	14	0	0		Voxy_039591-T1	12	0	0
Vmac_045964-T1	14	0	0		Voxy_041785-T1	12	0	0
Vmac_056526-T1	14	0	0		Voxy_041802-T1	12	0	0
Vmac_021516-T1	13	0	0		Voxy_043067-T1	12	0	0
Vmac_033168-T1	13	0	0		Voxy_057825-T1	12	0	0
Vmac_036697-T1	13	0	0		Voxy_001294-T1	11	0	0
Vmac_037000-T1	13	0	0		Voxy_012850-T1	11	0	0
Vmac_037004-T1	13	0	0		Voxy_014750-T1	11	0	0
Vmac_043561-T1	13	0	0		Voxy_019764-T1	11	0	0
Vmac_047236-T1	13	0	0		Voxy_029955-T1	11	0	0
Vmac_054379-T1	13	0	0		Voxy_030272-T1	11	0	0
Vmac_056527-T1	13	0	0		Voxy_030775-T1	11	0	0
Vmac_008125-T1	12	0	0		Voxy_032894-T1	11	0	0
Vmac_008596-T1	12	0	0		Voxy_040005-T1	11	0	0
Vmac_011061-T1	12	0	0		Voxy_053422-T1	11	0	0
Vmac_013286-T1	12	0	0		Voxy_058049-T1	11	0	0
Vmac_024308-T1	12	0	0		Voxy_000217-T1	10	0	0
Vmac_027722-T1	12	0	0		Voxy_004846-T1	10	0	0
Vmac_031003-T1	12	0	0		Voxy_006427-T1	10	0	0
Vmac_033282-T1	12	0	0		Voxy_006899-T1	10	0	0
Vmac_039731-T1	12	0	0		Voxy_007116-T1	10	0	0
Vmac_004138-T1	11	0	0		Voxy_007123-T1	10	0	0
Vmac_004526-T1	11	0	0		Voxy_010406-T1	10	0	0
Vmac_005139-T1	11	0	0		Voxy_012831-T1	10	0	0
Vmac_007385-T1	11	0	0		Voxy_013794-T1	10	0	0
Vmac_007842-T1	11	0	0		Voxy_014045-T1	10	0	0
Vmac_008597-T1	11	0	0		Voxy_014047-T1	10	0	0
Vmac_008731-T1	11	0	0		Voxy_014139-T1	10	0	0
Vmac_024298-T1	11	0	0		Voxy_014140-T1	10	0	0
Vmac_030719-T1	11	0	0		Voxy_014813-T1	10	0	0
Vmac_031001-T1	11	0	0		Voxy_016378-T1	10	0	0
Vmac_033925-T1	11	0	0		Voxy_017406-T1	10	0	0
Vmac_043557-T1	11	0	0		Voxy_017823-T1	10	0	0
Vmac_046493-T1	11	0	0		Voxy_021133-T1	10	0	0
Vmac_047243-T1	11	0	0		Voxy_027703-T1	10	0	0
Vmac_054315-T1	11	0	0		Voxy_030357-T1	10	0	0
Vmac_007848-T1	10	0	0		Voxy_036292-T1	10	0	0
Vmac_008590-T1	10	0	0		Voxy_040006-T1	10	0	0
Vmac_013607-T1	10	0	0		Voxy_042828-T1	10	0	0
Vmac_021280-T1	10	0	0		Voxy_043687-T1	10	0	0
Vmac_023241-T1	10	0	0		Voxy_047506-T1	10	0	0
Vmac_023554-T1	10	0	0		Voxy_049935-T1	10	0	0
Vmac_023667-T1	10	0	0		Voxy_050217-T1	10	0	0
Vmac_024084-T1	10	0	0		Voxy_058047-T1	10	0	0
Vmac_031004-T1	10	0	0		Voxy_001292-T1	9	0	0
Vmac_031310-T1	10	0	0		Voxy_014142-T1	9	0	0
Vmac_040280-T1	10	0	0		Voxy_016624-T1	9	0	0
Vmac_043562-T1	10	0	0		Voxy_016662-T1	9	0	0
Vmac_043661-T1	10	0	0		Voxy_017375-T1	9	0	0
Vmac_049472-T1	10	0	0		Voxy_017400-T1	9	0	0
Vmac_050185-T1	10	0	0		Voxy_019488-T1	9	0	0
Vmac_050577-T1	10	0	0		Voxy_021119-T1	9	0	0
Vmac_052769-T1	10	0	0		Voxy_025473-T1	9	0	0
Vmac_054312-T1	10	0	0		Voxy_025478-T1	9	0	0
Vmac_054990-T1	10	0	0		Voxy_025481-T1	9	0	0
Vmac_003852-T1	9	0	0		Voxy_025537-T1	9	0	0
Vmac_008289-T1	9	0	0		Voxy_034046-T1	9	0	0
Vmac_014409-T1	9	0	0		Voxy_039165-T1	9	0	0
Vmac_014738-T1	9	0	0		Voxy_039792-T1	9	0	0
Vmac_019326-T1	9	0	0		Voxy_045390-T1	9	0	0
Vmac_019528-T1	9	0	0		Voxy_055145-T1	9	0	0
Vmac_021644-T1	9	0	0		Voxy_058456-T1	9	0	0
Vmac_023227-T1	9	0	0		Voxy_000601-T1	8	0	0
Vmac_023610-T1	9	0	0		Voxy_000605-T1	8	0	0
Vmac_023913-T1	9	0	0		Voxy_001364-T1	8	0	0
Vmac_028762-T1	9	0	0		Voxy_005183-T1	8	0	0
Vmac_029344-T1	9	0	0		Voxy_006890-T1	8	0	0
Vmac_030157-T1	9	0	0		Voxy_007126-T1	8	0	0
Vmac_030781-T1	9	0	0		Voxy_010005-T1	8	0	0
Vmac_031089-T1	9	0	0		Voxy_010930-T1	8	0	0
Vmac_033285-T1	9	0	0		Voxy_012846-T1	8	0	0
Vmac_035480-T1	9	0	0		Voxy_013878-T1	8	0	0
Vmac_035972-T1	9	0	0		Voxy_014323-T1	8	0	0
Vmac_035973-T1	9	0	0		Voxy_014752-T1	8	0	0
Vmac_037994-T1	9	0	0		Voxy_016623-T1	8	0	0
Vmac_043514-T1	9	0	0		Voxy_017745-T1	8	0	0
Vmac_043586-T1	9	0	0		Voxy_018820-T1	8	0	0
Vmac_043611-T1	9	0	0		Voxy_019545-T1	8	0	0
Vmac_043655-T1	9	0	0		Voxy_019570-T1	8	0	0
Vmac_043672-T1	9	0	0		Voxy_021126-T1	8	0	0
Vmac_043684-T1	9	0	0		Voxy_021137-T1	8	0	0
Vmac_044448-T1	9	0	0		Voxy_021362-T1	8	0	0
Vmac_047201-T1	9	0	0		Voxy_028701-T1	8	0	0
Vmac_052558-T1	9	0	0		Voxy_029377-T1	8	0	0
Vmac_055177-T1	9	0	0		Voxy_030778-T1	8	0	0
Vmac_003927-T1	8	0	0		Voxy_032822-T1	8	0	0
Vmac_008301-T1	8	0	0		Voxy_035131-T1	8	0	0
Vmac_008305-T1	8	0	0		Voxy_035211-T1	8	0	0
Vmac_008668-T1	8	0	0		Voxy_035276-T1	8	0	0
Vmac_008721-T1	8	0	0		Voxy_036294-T1	8	0	0
Vmac_010278-T1	8	0	0		Voxy_037750-T1	8	0	0
Vmac_013289-T1	8	0	0		Voxy_038511-T1	8	0	0
Vmac_013296-T1	8	0	0		Voxy_039160-T1	8	0	0
Vmac_013310-T1	8	0	0		Voxy_039588-T1	8	0	0
Vmac_013868-T1	8	0	0		Voxy_043502-T1	8	0	0
Vmac_017647-T1	8	0	0		Voxy_044392-T1	8	0	0
Vmac_028752-T1	8	0	0		Voxy_047278-T1	8	0	0
Vmac_028828-T1	8	0	0		Voxy_047311-T1	8	0	0
Vmac_029695-T1	8	0	0		Voxy_049928-T1	8	0	0
Vmac_030159-T1	8	0	0		Voxy_050849-T1	8	0	0
Vmac_031307-T1	8	0	0		Voxy_053007-T1	8	0	0
Vmac_031324-T1	8	0	0		Voxy_053013-T1	8	0	0
Vmac_032307-T1	8	0	0		Voxy_055411-T1	8	0	0
Vmac_032308-T1	8	0	0		Voxy_056005-T1	8	0	0
Vmac_032311-T1	8	0	0		Voxy_056603-T1	8	0	0
Vmac_032744-T1	8	0	0		Voxy_000602-T1	7	0	0
Vmac_035461-T1	8	0	0		Voxy_001093-T1	7	0	0
Vmac_038004-T1	8	0	0		Voxy_008314-T1	7	0	0
Vmac_039741-T1	8	0	0		Voxy_010009-T1	7	0	0
Vmac_039936-T1	8	0	0		Voxy_010951-T1	7	0	0
Vmac_043566-T1	8	0	0		Voxy_011047-T1	7	0	0
Vmac_043567-T1	8	0	0		Voxy_013755-T1	7	0	0
Vmac_043658-T1	8	0	0		Voxy_014326-T1	7	0	0
Vmac_043678-T1	8	0	0		Voxy_014753-T1	7	0	0
Vmac_047203-T1	8	0	0		Voxy_016405-T1	7	0	0
Vmac_049895-T1	8	0	0		Voxy_016660-T1	7	0	0
Vmac_049912-T1	8	0	0		Voxy_016668-T1	7	0	0
Vmac_051051-T1	8	0	0		Voxy_019548-T1	7	0	0
Vmac_052768-T1	8	0	0		Voxy_019698-T1	7	0	0
Vmac_054985-T1	8	0	0		Voxy_021143-T1	7	0	0
Vmac_059881-T1	8	0	0		Voxy_024919-T1	7	0	0
Vmac_000286-T1	7	0	0		Voxy_026508-T1	7	0	0
Vmac_006612-T1	7	0	0		Voxy_028709-T1	7	0	0
Vmac_008640-T1	7	0	0		Voxy_030208-T1	7	0	0
Vmac_008650-T1	7	0	0		Voxy_030773-T1	7	0	0
Vmac_008654-T1	7	0	0		Voxy_035137-T1	7	0	0
Vmac_008658-T1	7	0	0		Voxy_035270-T1	7	0	0
Vmac_008670-T1	7	0	0		Voxy_035279-T1	7	0	0
Vmac_008674-T1	7	0	0		Voxy_038020-T1	7	0	0
Vmac_008679-T1	7	0	0		Voxy_039032-T1	7	0	0
Vmac_008726-T1	7	0	0		Voxy_041799-T1	7	0	0
Vmac_014408-T1	7	0	0		Voxy_042817-T1	7	0	0
Vmac_015850-T1	7	0	0		Voxy_043221-T1	7	0	0
Vmac_017640-T1	7	0	0		Voxy_047158-T1	7	0	0
Vmac_017641-T1	7	0	0		Voxy_047159-T1	7	0	0
Vmac_019247-T1	7	0	0		Voxy_050011-T1	7	0	0
Vmac_021397-T1	7	0	0		Voxy_050978-T1	7	0	0
Vmac_021709-T1	7	0	0		Voxy_055858-T1	7	0	0
Vmac_023352-T1	7	0	0		Voxy_058048-T1	7	0	0
Vmac_023665-T1	7	0	0		Voxy_058187-T1	7	0	0
Vmac_027439-T1	7	0	0		Voxy_000032-T1	6	0	0
Vmac_027630-T1	7	0	0		Voxy_003505-T1	6	0	0
Vmac_030292-T1	7	0	0		Voxy_004864-T1	6	0	0
Vmac_030973-T1	7	0	0		Voxy_005253-T1	6	0	0
Vmac_031119-T1	7	0	0		Voxy_009842-T1	6	0	0
Vmac_031263-T1	7	0	0		Voxy_011046-T1	6	0	0
Vmac_033308-T1	7	0	0		Voxy_012829-T1	6	0	0
Vmac_037311-T1	7	0	0		Voxy_014088-T1	6	0	0
Vmac_037819-T1	7	0	0		Voxy_014320-T1	6	0	0
Vmac_039934-T1	7	0	0		Voxy_016371-T1	6	0	0
Vmac_040569-T1	7	0	0		Voxy_017376-T1	6	0	0
Vmac_043650-T1	7	0	0		Voxy_017828-T1	6	0	0
Vmac_044389-T1	7	0	0		Voxy_019546-T1	6	0	0
Vmac_044451-T1	7	0	0		Voxy_021123-T1	6	0	0
Vmac_047011-T1	7	0	0		Voxy_023560-T1	6	0	0
Vmac_047239-T1	7	0	0		Voxy_024005-T1	6	0	0
Vmac_047443-T1	7	0	0		Voxy_024265-T1	6	0	0
Vmac_049427-T1	7	0	0		Voxy_025487-T1	6	0	0
Vmac_050051-T1	7	0	0		Voxy_025535-T1	6	0	0
Vmac_050292-T1	7	0	0		Voxy_027526-T1	6	0	0
Vmac_051060-T1	7	0	0		Voxy_028715-T1	6	0	0
Vmac_052557-T1	7	0	0		Voxy_029122-T1	6	0	0
Vmac_054317-T1	7	0	0		Voxy_029368-T1	6	0	0
Vmac_054320-T1	7	0	0		Voxy_030752-T1	6	0	0
Vmac_055029-T1	7	0	0		Voxy_031480-T1	6	0	0
Vmac_055043-T1	7	0	0		Voxy_032375-T1	6	0	0
Vmac_055153-T1	7	0	0		Voxy_032932-T1	6	0	0
Vmac_056755-T1	7	0	0		Voxy_035167-T1	6	0	0
Vmac_058927-T1	7	0	0		Voxy_035168-T1	6	0	0
Vmac_001318-T1	6	0	0		Voxy_035207-T1	6	0	0
Vmac_004072-T1	6	0	0		Voxy_038762-T1	6	0	0
Vmac_004085-T1	6	0	0		Voxy_041786-T1	6	0	0
Vmac_004106-T1	6	0	0		Voxy_042349-T1	6	0	0
Vmac_004124-T1	6	0	0		Voxy_042691-T1	6	0	0
Vmac_005051-T1	6	0	0		Voxy_042824-T1	6	0	0
Vmac_008294-T1	6	0	0		Voxy_043567-T1	6	0	0
Vmac_008295-T1	6	0	0		Voxy_050561-T1	6	0	0
Vmac_008627-T1	6	0	0		Voxy_050562-T1	6	0	0
Vmac_008636-T1	6	0	0		Voxy_050983-T1	6	0	0
Vmac_008652-T1	6	0	0		Voxy_055673-T1	6	0	0
Vmac_011172-T1	6	0	0		Voxy_001369-T1	5	0	0
Vmac_012548-T1	6	0	0		Voxy_001391-T1	5	0	0
Vmac_013315-T1	6	0	0		Voxy_005184-T1	5	0	0
Vmac_013639-T1	6	0	0		Voxy_007380-T1	5	0	0
Vmac_017564-T1	6	0	0		Voxy_012117-T1	5	0	0
Vmac_019234-T1	6	0	0		Voxy_014811-T1	5	0	0
Vmac_019325-T1	6	0	0		Voxy_015289-T1	5	0	0
Vmac_019379-T1	6	0	0		Voxy_016625-T1	5	0	0
Vmac_021395-T1	6	0	0		Voxy_017401-T1	5	0	0
Vmac_022295-T1	6	0	0		Voxy_018104-T1	5	0	0
Vmac_023224-T1	6	0	0		Voxy_019132-T1	5	0	0
Vmac_023343-T1	6	0	0		Voxy_019556-T1	5	0	0
Vmac_023354-T1	6	0	0		Voxy_019735-T1	5	0	0
Vmac_023859-T1	6	0	0		Voxy_019744-T1	5	0	0
Vmac_027725-T1	6	0	0		Voxy_019757-T1	5	0	0
Vmac_030205-T1	6	0	0		Voxy_021078-T1	5	0	0
Vmac_032806-T1	6	0	0		Voxy_021116-T1	5	0	0
Vmac_035465-T1	6	0	0		Voxy_022716-T1	5	0	0
Vmac_035483-T1	6	0	0		Voxy_024002-T1	5	0	0
Vmac_036207-T1	6	0	0		Voxy_024008-T1	5	0	0
Vmac_037492-T1	6	0	0		Voxy_024012-T1	5	0	0
Vmac_037788-T1	6	0	0		Voxy_024216-T1	5	0	0
Vmac_038006-T1	6	0	0		Voxy_024383-T1	5	0	0
Vmac_038014-T1	6	0	0		Voxy_024780-T1	5	0	0
Vmac_040173-T1	6	0	0		Voxy_028710-T1	5	0	0
Vmac_043521-T1	6	0	0		Voxy_028788-T1	5	0	0
Vmac_043555-T1	6	0	0		Voxy_029365-T1	5	0	0
Vmac_047240-T1	6	0	0		Voxy_030209-T1	5	0	0
Vmac_051047-T1	6	0	0		Voxy_031469-T1	5	0	0
Vmac_052629-T1	6	0	0		Voxy_032908-T1	5	0	0
Vmac_052777-T1	6	0	0		Voxy_034988-T1	5	0	0
Vmac_055247-T1	6	0	0		Voxy_038672-T1	5	0	0
Vmac_057220-T1	6	0	0		Voxy_039042-T1	5	0	0
Vmac_059735-T1	6	0	0		Voxy_039255-T1	5	0	0
Vmac_004075-T1	5	0	0		Voxy_041288-T1	5	0	0
Vmac_004107-T1	5	0	0		Voxy_041800-T1	5	0	0
Vmac_005335-T1	5	0	0		Voxy_042072-T1	5	0	0
Vmac_007710-T1	5	0	0		Voxy_042818-T1	5	0	0
Vmac_008623-T1	5	0	0		Voxy_043341-T1	5	0	0
Vmac_008675-T1	5	0	0		Voxy_046352-T1	5	0	0
Vmac_008724-T1	5	0	0		Voxy_046766-T1	5	0	0
Vmac_009008-T1	5	0	0		Voxy_046850-T1	5	0	0
Vmac_009985-T1	5	0	0		Voxy_048669-T1	5	0	0
Vmac_010357-T1	5	0	0		Voxy_050653-T1	5	0	0
Vmac_013858-T1	5	0	0		Voxy_054338-T1	5	0	0
Vmac_013927-T1	5	0	0		Voxy_056604-T1	5	0	0
Vmac_013928-T1	5	0	0		Voxy_057957-T1	5	0	0
Vmac_014017-T1	5	0	0		Voxy_000218-T1	4	0	0
Vmac_014380-T1	5	0	0		Voxy_001091-T1	4	0	0
Vmac_014418-T1	5	0	0		Voxy_001388-T1	4	0	0
Vmac_014951-T1	5	0	0		Voxy_009043-T1	4	0	0
Vmac_016148-T1	5	0	0		Voxy_010808-T1	4	0	0
Vmac_018993-T1	5	0	0		Voxy_012847-T1	4	0	0
Vmac_021757-T1	5	0	0		Voxy_012848-T1	4	0	0
Vmac_023226-T1	5	0	0		Voxy_014325-T1	4	0	0
Vmac_023351-T1	5	0	0		Voxy_015800-T1	4	0	0
Vmac_023840-T1	5	0	0		Voxy_016861-T1	4	0	0
Vmac_025360-T1	5	0	0		Voxy_017151-T1	4	0	0
Vmac_026463-T1	5	0	0		Voxy_019549-T1	4	0	0
Vmac_028390-T1	5	0	0		Voxy_019553-T1	4	0	0
Vmac_029447-T1	5	0	0		Voxy_019572-T1	4	0	0
Vmac_031241-T1	5	0	0		Voxy_019755-T1	4	0	0
Vmac_031314-T1	5	0	0		Voxy_019769-T1	4	0	0
Vmac_031632-T1	5	0	0		Voxy_021033-T1	4	0	0
Vmac_031964-T1	5	0	0		Voxy_023999-T1	4	0	0
Vmac_032957-T1	5	0	0		Voxy_024261-T1	4	0	0
Vmac_035463-T1	5	0	0		Voxy_029380-T1	4	0	0
Vmac_037996-T1	5	0	0		Voxy_029956-T1	4	0	0
Vmac_038016-T1	5	0	0		Voxy_030772-T1	4	0	0
Vmac_043568-T1	5	0	0		Voxy_032580-T1	4	0	0
Vmac_043651-T1	5	0	0		Voxy_032944-T1	4	0	0
Vmac_047241-T1	5	0	0		Voxy_033518-T1	4	0	0
Vmac_051046-T1	5	0	0		Voxy_034983-T1	4	0	0
Vmac_052498-T1	5	0	0		Voxy_035071-T1	4	0	0
Vmac_052767-T1	5	0	0		Voxy_035127-T1	4	0	0
Vmac_059044-T1	5	0	0		Voxy_035135-T1	4	0	0
Vmac_059459-T1	5	0	0		Voxy_035637-T1	4	0	0
Vmac_059460-T1	5	0	0		Voxy_037371-T1	4	0	0
Vmac_059483-T1	5	0	0		Voxy_037443-T1	4	0	0
Vmac_059691-T1	5	0	0		Voxy_038271-T1	4	0	0
Vmac_059692-T1	5	0	0		Voxy_038272-T1	4	0	0
Vmac_059831-T1	5	0	0		Voxy_038807-T1	4	0	0
Vmac_003451-T1	4	0	0		Voxy_039034-T1	4	0	0
Vmac_004058-T1	4	0	0		Voxy_039046-T1	4	0	0
Vmac_004081-T1	4	0	0		Voxy_040003-T1	4	0	0
Vmac_004092-T1	4	0	0		Voxy_041187-T1	4	0	0
Vmac_004128-T1	4	0	0		Voxy_042069-T1	4	0	0
Vmac_005337-T1	4	0	0		Voxy_045375-T1	4	0	0
Vmac_005485-T1	4	0	0		Voxy_046351-T1	4	0	0
Vmac_008586-T1	4	0	0		Voxy_050977-T1	4	0	0
Vmac_008589-T1	4	0	0		Voxy_051050-T1	4	0	0
Vmac_008624-T1	4	0	0		Voxy_051675-T1	4	0	0
Vmac_008629-T1	4	0	0		Voxy_053674-T1	4	0	0
Vmac_008630-T1	4	0	0		Voxy_056605-T1	4	0	0
Vmac_008676-T1	4	0	0		Voxy_000396-T1	3	0	0
Vmac_008729-T1	4	0	0		Voxy_001090-T1	3	0	0
Vmac_010275-T1	4	0	0		Voxy_001370-T1	3	0	0
Vmac_010355-T1	4	0	0		Voxy_002395-T1	3	0	0
Vmac_010360-T1	4	0	0		Voxy_002727-T1	3	0	0
Vmac_010892-T1	4	0	0		Voxy_003843-T1	3	0	0
Vmac_013300-T1	4	0	0		Voxy_005589-T1	3	0	0
Vmac_013314-T1	4	0	0		Voxy_006272-T1	3	0	0
Vmac_013600-T1	4	0	0		Voxy_006922-T1	3	0	0
Vmac_013929-T1	4	0	0		Voxy_007694-T1	3	0	0
Vmac_014413-T1	4	0	0		Voxy_007695-T1	3	0	0
Vmac_014414-T1	4	0	0		Voxy_009813-T1	3	0	0
Vmac_014421-T1	4	0	0		Voxy_010246-T1	3	0	0
Vmac_014424-T1	4	0	0		Voxy_010864-T1	3	0	0
Vmac_014744-T1	4	0	0		Voxy_012849-T1	3	0	0
Vmac_014826-T1	4	0	0		Voxy_013860-T1	3	0	0
Vmac_017566-T1	4	0	0		Voxy_015203-T1	3	0	0
Vmac_018300-T1	4	0	0		Voxy_015382-T1	3	0	0
Vmac_019233-T1	4	0	0		Voxy_017494-T1	3	0	0
Vmac_019524-T1	4	0	0		Voxy_018105-T1	3	0	0
Vmac_021968-T1	4	0	0		Voxy_018589-T1	3	0	0
Vmac_021969-T1	4	0	0		Voxy_018821-T1	3	0	0
Vmac_023342-T1	4	0	0		Voxy_019493-T1	3	0	0
Vmac_023841-T1	4	0	0		Voxy_019579-T1	3	0	0
Vmac_023973-T1	4	0	0		Voxy_019610-T1	3	0	0
Vmac_024959-T1	4	0	0		Voxy_020308-T1	3	0	0
Vmac_026464-T1	4	0	0		Voxy_021115-T1	3	0	0
Vmac_026926-T1	4	0	0		Voxy_021117-T1	3	0	0
Vmac_027233-T1	4	0	0		Voxy_021135-T1	3	0	0
Vmac_028206-T1	4	0	0		Voxy_021343-T1	3	0	0
Vmac_030204-T1	4	0	0		Voxy_021819-T1	3	0	0
Vmac_031187-T1	4	0	0		Voxy_021943-T1	3	0	0
Vmac_031236-T1	4	0	0		Voxy_022723-T1	3	0	0
Vmac_031237-T1	4	0	0		Voxy_024120-T1	3	0	0
Vmac_031319-T1	4	0	0		Voxy_024142-T1	3	0	0
Vmac_031619-T1	4	0	0		Voxy_025504-T1	3	0	0
Vmac_031634-T1	4	0	0		Voxy_025506-T1	3	0	0
Vmac_037316-T1	4	0	0		Voxy_025507-T1	3	0	0
Vmac_040115-T1	4	0	0		Voxy_025536-T1	3	0	0
Vmac_040976-T1	4	0	0		Voxy_025960-T1	3	0	0
Vmac_043508-T1	4	0	0		Voxy_026008-T1	3	0	0
Vmac_043643-T1	4	0	0		Voxy_026194-T1	3	0	0
Vmac_043653-T1	4	0	0		Voxy_026283-T1	3	0	0
Vmac_045229-T1	4	0	0		Voxy_026813-T1	3	0	0
Vmac_046421-T1	4	0	0		Voxy_028713-T1	3	0	0
Vmac_047268-T1	4	0	0		Voxy_028786-T1	3	0	0
Vmac_049440-T1	4	0	0		Voxy_029362-T1	3	0	0
Vmac_050574-T1	4	0	0		Voxy_029371-T1	3	0	0
Vmac_056173-T1	4	0	0		Voxy_029957-T1	3	0	0
Vmac_056490-T1	4	0	0		Voxy_030073-T1	3	0	0
Vmac_056525-T1	4	0	0		Voxy_030342-T1	3	0	0
Vmac_056809-T1	4	0	0		Voxy_030620-T1	3	0	0
Vmac_059465-T1	4	0	0		Voxy_030798-T1	3	0	0
Vmac_059731-T1	4	0	0		Voxy_031484-T1	3	0	0
Vmac_059888-T1	4	0	0		Voxy_033352-T1	3	0	0
Vmac_001806-T1	3	0	0		Voxy_034812-T1	3	0	0
Vmac_001857-T1	3	0	0		Voxy_034979-T1	3	0	0
Vmac_004300-T1	3	0	0		Voxy_035064-T1	3	0	0
Vmac_005267-T1	3	0	0		Voxy_035134-T1	3	0	0
Vmac_006834-T1	3	0	0		Voxy_035136-T1	3	0	0
Vmac_007305-T1	3	0	0		Voxy_035171-T1	3	0	0
Vmac_008635-T1	3	0	0		Voxy_035210-T1	3	0	0
Vmac_008641-T1	3	0	0		Voxy_035502-T1	3	0	0
Vmac_008819-T1	3	0	0		Voxy_036291-T1	3	0	0
Vmac_010368-T1	3	0	0		Voxy_036627-T1	3	0	0
Vmac_010894-T1	3	0	0		Voxy_037066-T1	3	0	0
Vmac_011309-T1	3	0	0		Voxy_037444-T1	3	0	0
Vmac_013295-T1	3	0	0		Voxy_037754-T1	3	0	0
Vmac_013297-T1	3	0	0		Voxy_037755-T1	3	0	0
Vmac_013303-T1	3	0	0		Voxy_038929-T1	3	0	0
Vmac_013309-T1	3	0	0		Voxy_039033-T1	3	0	0
Vmac_013316-T1	3	0	0		Voxy_039041-T1	3	0	0
Vmac_013601-T1	3	0	0		Voxy_039043-T1	3	0	0
Vmac_014412-T1	3	0	0		Voxy_039044-T1	3	0	0
Vmac_014427-T1	3	0	0		Voxy_039256-T1	3	0	0
Vmac_017565-T1	3	0	0		Voxy_039590-T1	3	0	0
Vmac_017777-T1	3	0	0		Voxy_039633-T1	3	0	0
Vmac_018387-T1	3	0	0		Voxy_040316-T1	3	0	0
Vmac_020753-T1	3	0	0		Voxy_041798-T1	3	0	0
Vmac_020805-T1	3	0	0		Voxy_042822-T1	3	0	0
Vmac_021540-T1	3	0	0		Voxy_042823-T1	3	0	0
Vmac_022500-T1	3	0	0		Voxy_045187-T1	3	0	0
Vmac_023495-T1	3	0	0		Voxy_046350-T1	3	0	0
Vmac_024087-T1	3	0	0		Voxy_046552-T1	3	0	0
Vmac_024474-T1	3	0	0		Voxy_046710-T1	3	0	0
Vmac_026507-T1	3	0	0		Voxy_046711-T1	3	0	0
Vmac_027631-T1	3	0	0		Voxy_046976-T1	3	0	0
Vmac_031311-T1	3	0	0		Voxy_047935-T1	3	0	0
Vmac_031625-T1	3	0	0		Voxy_049927-T1	3	0	0
Vmac_031635-T1	3	0	0		Voxy_049940-T1	3	0	0
Vmac_032099-T1	3	0	0		Voxy_050210-T1	3	0	0
Vmac_033305-T1	3	0	0		Voxy_050564-T1	3	0	0
Vmac_033306-T1	3	0	0		Voxy_050985-T1	3	0	0
Vmac_036950-T1	3	0	0		Voxy_051942-T1	3	0	0
Vmac_037653-T1	3	0	0		Voxy_053225-T1	3	0	0
Vmac_038002-T1	3	0	0		Voxy_055412-T1	3	0	0
Vmac_038682-T1	3	0	0		Voxy_055418-T1	3	0	0
Vmac_040230-T1	3	0	0		Voxy_056296-T1	3	0	0
Vmac_041855-T1	3	0	0		Voxy_057956-T1	3	0	0
Vmac_043389-T1	3	0	0		Voxy_058060-T1	3	0	0
Vmac_043676-T1	3	0	0		Voxy_058120-T1	3	0	0
Vmac_044302-T1	3	0	0		Voxy_058311-T1	3	0	0
Vmac_044454-T1	3	0	0		Voxy_000397-T1	2	0	0
Vmac_044474-T1	3	0	0		Voxy_001293-T1	2	0	0
Vmac_045203-T1	3	0	0		Voxy_001365-T1	2	0	0
Vmac_046344-T1	3	0	0		Voxy_001825-T1	2	0	0
Vmac_047235-T1	3	0	0		Voxy_007084-T1	2	0	0
Vmac_049576-T1	3	0	0		Voxy_007085-T1	2	0	0
Vmac_049900-T1	3	0	0		Voxy_007118-T1	2	0	0
Vmac_049923-T1	3	0	0		Voxy_009078-T1	2	0	0
Vmac_050053-T1	3	0	0		Voxy_009098-T1	2	0	0
Vmac_050057-T1	3	0	0		Voxy_009816-T1	2	0	0
Vmac_051053-T1	3	0	0		Voxy_010101-T1	2	0	0
Vmac_052779-T1	3	0	0		Voxy_010809-T1	2	0	0
Vmac_053939-T1	3	0	0		Voxy_011057-T1	2	0	0
Vmac_053940-T1	3	0	0		Voxy_012566-T1	2	0	0
Vmac_054211-T1	3	0	0		Voxy_013501-T1	2	0	0
Vmac_054347-T1	3	0	0		Voxy_013766-T1	2	0	0
Vmac_054348-T1	3	0	0		Voxy_014048-T1	2	0	0
Vmac_055977-T1	3	0	0		Voxy_014812-T1	2	0	0
Vmac_055978-T1	3	0	0		Voxy_014847-T1	2	0	0
Vmac_056262-T1	3	0	0		Voxy_014848-T1	2	0	0
Vmac_057214-T1	3	0	0		Voxy_015927-T1	2	0	0
Vmac_058928-T1	3	0	0		Voxy_016650-T1	2	0	0
Vmac_059202-T1	3	0	0		Voxy_016699-T1	2	0	0
Vmac_059456-T1	3	0	0		Voxy_016700-T1	2	0	0
Vmac_059467-T1	3	0	0		Voxy_016860-T1	2	0	0
Vmac_059690-T1	3	0	0		Voxy_016886-T1	2	0	0
Vmac_059694-T1	3	0	0		Voxy_017377-T1	2	0	0
Vmac_059739-T1	3	0	0		Voxy_017399-T1	2	0	0
Vmac_002528-T1	2	0	0		Voxy_017654-T1	2	0	0
Vmac_002758-T1	2	0	0		Voxy_017837-T1	2	0	0
Vmac_003240-T1	2	0	0		Voxy_018130-T1	2	0	0
Vmac_003668-T1	2	0	0		Voxy_018687-T1	2	0	0
Vmac_006076-T1	2	0	0		Voxy_018690-T1	2	0	0
Vmac_007849-T1	2	0	0		Voxy_019743-T1	2	0	0
Vmac_008143-T1	2	0	0		Voxy_019751-T1	2	0	0
Vmac_008226-T1	2	0	0		Voxy_019756-T1	2	0	0
Vmac_008622-T1	2	0	0		Voxy_019860-T1	2	0	0
Vmac_008673-T1	2	0	0		Voxy_019907-T1	2	0	0
Vmac_010879-T1	2	0	0		Voxy_021077-T1	2	0	0
Vmac_010893-T1	2	0	0		Voxy_022724-T1	2	0	0
Vmac_011081-T1	2	0	0		Voxy_023273-T1	2	0	0
Vmac_011311-T1	2	0	0		Voxy_023998-T1	2	0	0
Vmac_013287-T1	2	0	0		Voxy_024147-T1	2	0	0
Vmac_013584-T1	2	0	0		Voxy_024384-T1	2	0	0
Vmac_013859-T1	2	0	0		Voxy_025488-T1	2	0	0
Vmac_014240-T1	2	0	0		Voxy_025534-T1	2	0	0
Vmac_017390-T1	2	0	0		Voxy_025956-T1	2	0	0
Vmac_018941-T1	2	0	0		Voxy_027889-T1	2	0	0
Vmac_019240-T1	2	0	0		Voxy_028329-T1	2	0	0
Vmac_019241-T1	2	0	0		Voxy_030411-T1	2	0	0
Vmac_019383-T1	2	0	0		Voxy_030625-T1	2	0	0
Vmac_019523-T1	2	0	0		Voxy_030754-T1	2	0	0
Vmac_019525-T1	2	0	0		Voxy_030774-T1	2	0	0
Vmac_021668-T1	2	0	0		Voxy_030776-T1	2	0	0
Vmac_021756-T1	2	0	0		Voxy_030812-T1	2	0	0
Vmac_022271-T1	2	0	0		Voxy_031468-T1	2	0	0
Vmac_023222-T1	2	0	0		Voxy_031607-T1	2	0	0
Vmac_023347-T1	2	0	0		Voxy_034991-T1	2	0	0
Vmac_023666-T1	2	0	0		Voxy_034992-T1	2	0	0
Vmac_024905-T1	2	0	0		Voxy_035066-T1	2	0	0
Vmac_024974-T1	2	0	0		Voxy_035073-T1	2	0	0
Vmac_026948-T1	2	0	0		Voxy_035126-T1	2	0	0
Vmac_027575-T1	2	0	0		Voxy_035212-T1	2	0	0
Vmac_027635-T1	2	0	0		Voxy_035341-T1	2	0	0
Vmac_028252-T1	2	0	0		Voxy_035641-T1	2	0	0
Vmac_030010-T1	2	0	0		Voxy_037373-T1	2	0	0
Vmac_030098-T1	2	0	0		Voxy_038480-T1	2	0	0
Vmac_030202-T1	2	0	0		Voxy_038849-T1	2	0	0
Vmac_030203-T1	2	0	0		Voxy_039163-T1	2	0	0
Vmac_030943-T1	2	0	0		Voxy_039164-T1	2	0	0
Vmac_031316-T1	2	0	0		Voxy_039172-T1	2	0	0
Vmac_031556-T1	2	0	0		Voxy_039582-T1	2	0	0
Vmac_032773-T1	2	0	0		Voxy_039586-T1	2	0	0
Vmac_033487-T1	2	0	0		Voxy_040117-T1	2	0	0
Vmac_034842-T1	2	0	0		Voxy_041183-T1	2	0	0
Vmac_036666-T1	2	0	0		Voxy_041626-T1	2	0	0
Vmac_036951-T1	2	0	0		Voxy_042816-T1	2	0	0
Vmac_037394-T1	2	0	0		Voxy_042819-T1	2	0	0
Vmac_039065-T1	2	0	0		Voxy_042839-T1	2	0	0
Vmac_039154-T1	2	0	0		Voxy_044613-T1	2	0	0
Vmac_040114-T1	2	0	0		Voxy_047404-T1	2	0	0
Vmac_041048-T1	2	0	0		Voxy_050398-T1	2	0	0
Vmac_042652-T1	2	0	0		Voxy_050462-T1	2	0	0
Vmac_043495-T1	2	0	0		Voxy_050510-T1	2	0	0
Vmac_043533-T1	2	0	0		Voxy_052288-T1	2	0	0
Vmac_044453-T1	2	0	0		Voxy_055669-T1	2	0	0
Vmac_045227-T1	2	0	0		Voxy_055672-T1	2	0	0
Vmac_046980-T1	2	0	0		Voxy_056906-T1	2	0	0
Vmac_049377-T1	2	0	0		Voxy_058005-T1	2	0	0
Vmac_049439-T1	2	0	0		Voxy_058061-T1	2	0	0
Vmac_049575-T1	2	0	0		Voxy_059258-T1	2	0	0
Vmac_050182-T1	2	0	0		Voxy_002141-T1	1	0	0
Vmac_050704-T1	2	0	0		Voxy_006273-T1	1	0	0
Vmac_052099-T1	2	0	0		Voxy_006349-T1	1	0	0
Vmac_052416-T1	2	0	0		Voxy_006911-T1	1	0	0
Vmac_052417-T1	2	0	0		Voxy_007117-T1	1	0	0
Vmac_052778-T1	2	0	0		Voxy_009812-T1	1	0	0
Vmac_052780-T1	2	0	0		Voxy_010247-T1	1	0	0
Vmac_055154-T1	2	0	0		Voxy_011059-T1	1	0	0
Vmac_055176-T1	2	0	0		Voxy_011884-T1	1	0	0
Vmac_056171-T1	2	0	0		Voxy_012564-T1	1	0	0
Vmac_056449-T1	2	0	0		Voxy_012855-T1	1	0	0
Vmac_057054-T1	2	0	0		Voxy_012857-T1	1	0	0
Vmac_059340-T1	2	0	0		Voxy_014046-T1	1	0	0
Vmac_059463-T1	2	0	0		Voxy_014321-T1	1	0	0
Vmac_059468-T1	2	0	0		Voxy_014649-T1	1	0	0
Vmac_059475-T1	2	0	0		Voxy_015799-T1	1	0	0
Vmac_059730-T1	2	0	0		Voxy_016375-T1	1	0	0
Vmac_000243-T1	1	0	0		Voxy_016468-T1	1	0	0
Vmac_002381-T1	1	0	0		Voxy_017610-T1	1	0	0
Vmac_003850-T1	1	0	0		Voxy_018108-T1	1	0	0
Vmac_003928-T1	1	0	0		Voxy_018819-T1	1	0	0
Vmac_004093-T1	1	0	0		Voxy_019204-T1	1	0	0
Vmac_004210-T1	1	0	0		Voxy_019544-T1	1	0	0
Vmac_006069-T1	1	0	0		Voxy_020998-T1	1	0	0
Vmac_006926-T1	1	0	0		Voxy_022437-T1	1	0	0
Vmac_007669-T1	1	0	0		Voxy_022640-T1	1	0	0
Vmac_008133-T1	1	0	0		Voxy_024065-T1	1	0	0
Vmac_008628-T1	1	0	0		Voxy_025438-T1	1	0	0
Vmac_008666-T1	1	0	0		Voxy_025957-T1	1	0	0
Vmac_008725-T1	1	0	0		Voxy_026771-T1	1	0	0
Vmac_008727-T1	1	0	0		Voxy_026962-T1	1	0	0
Vmac_009431-T1	1	0	0		Voxy_030023-T1	1	0	0
Vmac_010557-T1	1	0	0		Voxy_030811-T1	1	0	0
Vmac_011599-T1	1	0	0		Voxy_031460-T1	1	0	0
Vmac_012151-T1	1	0	0		Voxy_031467-T1	1	0	0
Vmac_013302-T1	1	0	0		Voxy_031479-T1	1	0	0
Vmac_013640-T1	1	0	0		Voxy_032938-T1	1	0	0
Vmac_013688-T1	1	0	0		Voxy_033519-T1	1	0	0
Vmac_013863-T1	1	0	0		Voxy_035072-T1	1	0	0
Vmac_016146-T1	1	0	0		Voxy_035130-T1	1	0	0
Vmac_016147-T1	1	0	0		Voxy_035262-T1	1	0	0
Vmac_016393-T1	1	0	0		Voxy_035273-T1	1	0	0
Vmac_016573-T1	1	0	0		Voxy_035275-T1	1	0	0
Vmac_018245-T1	1	0	0		Voxy_035667-T1	1	0	0
Vmac_019378-T1	1	0	0		Voxy_035668-T1	1	0	0
Vmac_019381-T1	1	0	0		Voxy_036552-T1	1	0	0
Vmac_019382-T1	1	0	0		Voxy_037067-T1	1	0	0
Vmac_019550-T1	1	0	0		Voxy_037368-T1	1	0	0
Vmac_019551-T1	1	0	0		Voxy_037426-T1	1	0	0
Vmac_022850-T1	1	0	0		Voxy_037753-T1	1	0	0
Vmac_023173-T1	1	0	0		Voxy_038923-T1	1	0	0
Vmac_023348-T1	1	0	0		Voxy_038930-T1	1	0	0
Vmac_023355-T1	1	0	0		Voxy_039162-T1	1	0	0
Vmac_023668-T1	1	0	0		Voxy_039587-T1	1	0	0
Vmac_023981-T1	1	0	0		Voxy_042124-T1	1	0	0
Vmac_026922-T1	1	0	0		Voxy_045314-T1	1	0	0
Vmac_026925-T1	1	0	0		Voxy_046028-T1	1	0	0
Vmac_027726-T1	1	0	0		Voxy_046667-T1	1	0	0
Vmac_028392-T1	1	0	0		Voxy_046765-T1	1	0	0
Vmac_028393-T1	1	0	0		Voxy_046851-T1	1	0	0
Vmac_028686-T1	1	0	0		Voxy_047273-T1	1	0	0
Vmac_029302-T1	1	0	0		Voxy_047274-T1	1	0	0
Vmac_030583-T1	1	0	0		Voxy_047279-T1	1	0	0
Vmac_030761-T1	1	0	0		Voxy_048420-T1	1	0	0
Vmac_031085-T1	1	0	0		Voxy_048734-T1	1	0	0
Vmac_031251-T1	1	0	0		Voxy_049930-T1	1	0	0
Vmac_031252-T1	1	0	0		Voxy_050430-T1	1	0	0
Vmac_031312-T1	1	0	0		Voxy_051814-T1	1	0	0
Vmac_031313-T1	1	0	0		Voxy_052231-T1	1	0	0
Vmac_031315-T1	1	0	0		Voxy_052511-T1	1	0	0
Vmac_032188-T1	1	0	0		Voxy_053265-T1	1	0	0
Vmac_032804-T1	1	0	0		Voxy_056513-T1	1	0	0
Vmac_032805-T1	1	0	0		Voxy_058457-T1	1	0	0
Vmac_032956-T1	1	0	0		Voxy_059552-T1	1	0	0
Vmac_033927-T1	1	0	0		Voxy_036559-T1	11	Vmac_003550-T1	0
Vmac_036997-T1	1	0	0		Voxy_006000-T1	17	Vmac_003577-T1	0
Vmac_037494-T1	1	0	0		Voxy_006078-T1	1	Vmac_003669-T1	0
Vmac_038172-T1	1	0	0		Voxy_006144-T1	10	Vmac_003738-T1	0
Vmac_039120-T1	1	0	0		Voxy_006262-T1	2	Vmac_003840-T1	0
Vmac_039654-T1	1	0	0		Voxy_006269-T1	4	Vmac_003849-T1	0
Vmac_043109-T1	1	0	0		Voxy_006270-T1	3	Vmac_003851-T1	0
Vmac_043497-T1	1	0	0		Voxy_006401-T1	2	Vmac_004031-T1	0
Vmac_043644-T1	1	0	0		Voxy_006407-T1	10	Vmac_004038-T1	0
Vmac_043648-T1	1	0	0		Voxy_006424-T1	13	Vmac_004059-T1	0
Vmac_044472-T1	1	0	0		Voxy_006436-T1	6	Vmac_004078-T1	0
Vmac_045204-T1	1	0	0		Voxy_032953-T1	5	Vmac_004078-T1	0
Vmac_045228-T1	1	0	0		Voxy_032931-T1	1	Vmac_004083-T1	0
Vmac_045997-T1	1	0	0		Voxy_032937-T1	7	Vmac_004100-T1	0
Vmac_046492-T1	1	0	0		Voxy_032943-T1	1	Vmac_004101-T1	0
Vmac_046768-T1	1	0	0		Voxy_032920-T1	13	Vmac_004116-T1	0
Vmac_049610-T1	1	0	0		Voxy_032910-T1	10	Vmac_004126-T1	0
Vmac_049899-T1	1	0	0		Voxy_032897-T1	14	Vmac_004143-T1	0
Vmac_049903-T1	1	0	0		Voxy_032867-T1	3	Vmac_004172-T1	0
Vmac_050184-T1	1	0	0		Voxy_032861-T1	2	Vmac_004175-T1	0
Vmac_050210-T1	1	0	0		Voxy_027525-T1	3	Vmac_004299-T1	0
Vmac_050548-T1	1	0	0		Voxy_000010-T1	5	Vmac_004343-T1	0
Vmac_050787-T1	1	0	0		Voxy_000043-T1	6	Vmac_004376-T1	0
Vmac_051117-T1	1	0	0		Voxy_000072-T1	5	Vmac_004400-T1	0
Vmac_052543-T1	1	0	0		Voxy_000106-T1	8	Vmac_004439-T1	0
Vmac_054482-T1	1	0	0		Voxy_000130-T1	5	Vmac_004460-T1	0
Vmac_054623-T1	1	0	0		Voxy_000210-T1	3	Vmac_004525-T1	0
Vmac_055178-T1	1	0	0		Voxy_000216-T1	3	Vmac_004527-T1	0
Vmac_055190-T1	1	0	0		Voxy_000211-T1	10	Vmac_004528-T1	0
Vmac_055241-T1	1	0	0		Voxy_000252-T1	8	Vmac_004563-T1	0
Vmac_057080-T1	1	0	0		Voxy_042451-T1	4	Vmac_004615-T1	0
Vmac_059064-T1	1	0	0		Voxy_042445-T1	2	Vmac_004619-T1	0
Vmac_059203-T1	1	0	0		Voxy_039583-T1	11	Vmac_004682-T1	0
Vmac_059540-T1	1	0	0		Voxy_023518-T1	13	Vmac_004695-T1	0
Vmac_004343-T1	5	Voxy_000010-T1	0		Voxy_023008-T1	9	Vmac_004753-T1	0
Vmac_004376-T1	6	Voxy_000043-T1	Voxy_029166-T1		Voxy_011351-T1	16	Vmac_004869-T1	0
Vmac_004400-T1	4	Voxy_000072-T1	0		Voxy_007774-T1	5	Vmac_004982-T1	0
Vmac_004439-T1	9	Voxy_000106-T1	0		Voxy_007688-T1	6	Vmac_005062-T1	0
Vmac_004460-T1	4	Voxy_000130-T1	0		Voxy_007699-T1	5	Vmac_005062-T1	0
Vmac_004525-T1	3	Voxy_000210-T1	0		Voxy_040379-T1	5	Vmac_005164-T1	0
Vmac_004528-T1	11	Voxy_000211-T1	0		Voxy_001893-T1	3	Vmac_005266-T1	0
Vmac_004527-T1	3	Voxy_000216-T1	0		Voxy_001892-T1	8	Vmac_005269-T1	0
Vmac_004563-T1	8	Voxy_000252-T1	0		Voxy_001823-T1	5	Vmac_005336-T1	0
Vmac_007440-T1	10	Voxy_000324-T1	0		Voxy_052192-T1	2	Vmac_005449-T1	0
Vmac_032172-T1	4	Voxy_000475-T1	0		Voxy_027260-T1	3	Vmac_005459-T1	0
Vmac_032264-T1	7	Voxy_000561-T1	0		Voxy_007987-T1	1	Vmac_005545-T1	0
Vmac_032265-T1	8	Voxy_000562-T1	0		Voxy_011140-T1	2	Vmac_005654-T1	0
Vmac_032267-T1	1	Voxy_000565-T1	0		Voxy_011148-T1	9	Vmac_005661-T1	0
Vmac_032309-T1	8	Voxy_000603-T1	0		Voxy_013528-T1	10	Vmac_005794-T1	0
Vmac_032345-T1	3	Voxy_000641-T1	0		Voxy_024926-T1	3	Vmac_005994-T1	0
Vmac_032366-T1	2	Voxy_000659-T1	0		Voxy_018234-T1	9	Vmac_006055-T1	0
Vmac_011285-T1	13	Voxy_000664-T1	Voxy_014717-T1		Voxy_018242-T1	2	Vmac_006068-T1	0
Vmac_011310-T1	9	Voxy_000691-T1	0		Voxy_006497-T1	3	Vmac_006135-T1	0
Vmac_011325-T1	2	Voxy_000704-T1	0		Voxy_006465-T1	3	Vmac_006171-T1	0
Vmac_020917-T1	2	Voxy_000909-T1	0		Voxy_025811-T1	7	Vmac_006440-T1	0
Vmac_020933-T1	4	Voxy_000924-T1	0		Voxy_025902-T1	2	Vmac_006532-T1	0
Vmac_028108-T1	4	Voxy_001170-T1	0		Voxy_025914-T1	1	Vmac_006544-T1	0
Vmac_027633-T1	1	Voxy_001288-T1	0		Voxy_025959-T1	4	Vmac_006618-T1	0
Vmac_027632-T1	3	Voxy_001295-T1	0		Voxy_025973-T1	9	Vmac_006627-T1	0
Vmac_027634-T1	14	Voxy_001296-T1	0		Voxy_026013-T1	4	Vmac_006656-T1	0
Vmac_027719-T1	4	Voxy_001363-T1	0		Voxy_026051-T1	4	Vmac_006698-T1	0
Vmac_027721-T1	11	Voxy_001367-T1	0		Voxy_026052-T1	7	Vmac_006699-T1	0
Vmac_027723-T1	1	Voxy_001368-T1	0		Voxy_026109-T1	7	Vmac_006745-T1	0
Vmac_011058-T1	4	Voxy_001385-T1	0		Voxy_026146-T1	2	Vmac_006770-T1	0
Vmac_011059-T1	10	Voxy_001386-T1	0		Voxy_026250-T1	5	Vmac_006883-T1	0
Vmac_011062-T1	8	Voxy_001392-T1	0		Voxy_026292-T1	5	Vmac_006935-T1	0
Vmac_011126-T1	12	Voxy_001457-T1	Voxy_045179-T1		Voxy_048515-T1	11	Vmac_007023-T1	0
Vmac_011221-T1	11	Voxy_001567-T1	0		Voxy_048528-T1	1	Vmac_007042-T1	0
Vmac_011244-T1	8	Voxy_001589-T1	0		Voxy_048558-T1	9	Vmac_007075-T1	0
Vmac_011274-T1	2	Voxy_001617-T1	0		Voxy_048665-T1	9	Vmac_007179-T1	0
Vmac_039955-T1	10	Voxy_001688-T1	0		Voxy_048667-T1	7	Vmac_007181-T1	0
Vmac_005336-T1	4	Voxy_001823-T1	0		Voxy_048725-T1	1	Vmac_007233-T1	0
Vmac_005266-T1	6	Voxy_001893-T1	0		Voxy_048727-T1	12	Vmac_007236-T1	0
Vmac_029105-T1	7	Voxy_001930-T1	0		Voxy_046452-T1	5	Vmac_007274-T1	0
Vmac_029041-T1	11	Voxy_001974-T1	0		Voxy_046417-T1	17	Vmac_007308-T1	0
Vmac_017786-T1	4	Voxy_002170-T1	0		Voxy_046408-T1	7	Vmac_007334-T1	0
Vmac_017802-T1	7	Voxy_002188-T1	0		Voxy_046373-T1	7	Vmac_007363-T1	Vmac_021646-T1
Vmac_017831-T1	11	Voxy_002226-T1	0		Voxy_046353-T1	2	Vmac_007384-T1	0
Vmac_017832-T1	4	Voxy_002227-T1	0		Voxy_000324-T1	10	Vmac_007440-T1	0
Vmac_008851-T1	10	Voxy_002349-T1	0		Voxy_042532-T1	4	Vmac_007531-T1	0
Vmac_008883-T1	10	Voxy_002394-T1	0		Voxy_042560-T1	2	Vmac_007561-T1	0
Vmac_008886-T1	6	Voxy_002399-T1	0		Voxy_042605-T1	3	Vmac_007610-T1	0
Vmac_008936-T1	11	Voxy_002451-T1	0		Voxy_042659-T1	4	Vmac_007668-T1	0
Vmac_036410-T1	9	Voxy_002852-T1	0		Voxy_042665-T1	9	Vmac_007674-T1	0
Vmac_025745-T1	2	Voxy_003077-T1	0		Voxy_042692-T1	4	Vmac_007711-T1	0
Vmac_025755-T1	7	Voxy_003086-T1	0		Voxy_042696-T1	4	Vmac_007714-T1	0
Vmac_025822-T1	9	Voxy_003157-T1	0		Voxy_042740-T1	13	Vmac_007763-T1	0
Vmac_025880-T1	1	Voxy_003212-T1	0		Voxy_042750-T1	8	Vmac_007771-T1	0
Vmac_025955-T1	2	Voxy_003303-T1	0		Voxy_042774-T1	10	Vmac_007800-T1	0
Vmac_026017-T1	8	Voxy_003365-T1	0		Voxy_042836-T1	10	Vmac_007841-T1	0
Vmac_026033-T1	7	Voxy_003380-T1	0		Voxy_042835-T1	2	Vmac_007847-T1	0
Vmac_026042-T1	10	Voxy_003391-T1	0		Voxy_042840-T1	5	Vmac_007850-T1	0
Vmac_026075-T1	10	Voxy_003416-T1	0		Voxy_042841-T1	8	Vmac_007851-T1	0
Vmac_026090-T1	4	Voxy_003434-T1	0		Voxy_042886-T1	4	Vmac_007899-T1	0
Vmac_026103-T1	2	Voxy_003444-T1	0		Voxy_046997-T1	3	Vmac_007990-T1	0
Vmac_026167-T1	11	Voxy_003503-T1	0		Voxy_046893-T1	3	Vmac_008098-T1	0
Vmac_026228-T1	2	Voxy_003572-T1	0		Voxy_046859-T1	12	Vmac_008132-T1	0
Vmac_026250-T1	7	Voxy_003593-T1	0		Voxy_046858-T1	7	Vmac_008134-T1	0
Vmac_026261-T1	4	Voxy_003604-T1	0		Voxy_046864-T1	10	Vmac_008139-T1	0
Vmac_026469-T1	4	Voxy_003797-T1	0		Voxy_046849-T1	6	Vmac_008141-T1	0
Vmac_026481-T1	3	Voxy_003814-T1	0		Voxy_046769-T1	11	Vmac_008227-T1	0
Vmac_026493-T1	10	Voxy_003828-T1	0		Voxy_046767-T1	4	Vmac_008229-T1	0
Vmac_026506-T1	1	Voxy_003842-T1	0		Voxy_046764-T1	10	Vmac_008230-T1	0
Vmac_026508-T1	3	Voxy_003844-T1	0		Voxy_046763-T1	10	Vmac_008232-T1	0
Vmac_026532-T1	4	Voxy_003866-T1	0		Voxy_046749-T1	15	Vmac_008247-T1	0
Vmac_026638-T1	4	Voxy_003977-T1	0		Voxy_046747-T1	15	Vmac_008251-T1	0
Vmac_026641-T1	8	Voxy_003981-T1	0		Voxy_040327-T1	11	Vmac_008254-T1	0
Vmac_026642-T1	2	Voxy_003983-T1	0		Voxy_017825-T1	2	Vmac_008291-T1	0
Vmac_026752-T1	1	Voxy_004107-T1	0		Voxy_017826-T1	2	Vmac_008292-T1	0
Vmac_026753-T1	2	Voxy_004108-T1	0		Voxy_017844-T1	9	Vmac_008299-T1	0
Vmac_026863-T1	8	Voxy_004233-T1	0		Voxy_017827-T1	6	Vmac_008299-T1	0
Vmac_026886-T1	10	Voxy_004266-T1	0		Voxy_017843-T1	2	Vmac_008304-T1	0
Vmac_026893-T1	4	Voxy_004271-T1	0		Voxy_017845-T1	7	Vmac_008306-T1	0
Vmac_026894-T1	5	Voxy_004272-T1	0		Voxy_017863-T1	11	Vmac_008335-T1	0
Vmac_026946-T1	6	Voxy_004315-T1	0		Voxy_017903-T1	7	Vmac_008375-T1	0
Vmac_023936-T1	2	Voxy_004353-T1	0		Voxy_017914-T1	1	Vmac_008387-T1	0
Vmac_023940-T1	1	Voxy_004356-T1	0		Voxy_017924-T1	4	Vmac_008394-T1	Vmac_024161-T1
Vmac_023971-T1	17	Voxy_004390-T1	0		Voxy_017982-T1	2	Vmac_008464-T1	0
Vmac_023975-T1	15	Voxy_004392-T1	0		Voxy_018018-T1	11	Vmac_008501-T1	Vmac_024088-T1
Vmac_023979-T1	10	Voxy_004396-T1	0		Voxy_018052-T1	4	Vmac_008534-T1	0
Vmac_023982-T1	13	Voxy_004398-T1	0		Voxy_018103-T1	3	Vmac_008581-T1	0
Vmac_056958-T1	5	Voxy_004488-T1	0		Voxy_018112-T1	17	Vmac_008583-T1	0
Vmac_034395-T1	3	Voxy_004624-T1	0		Voxy_018111-T1	3	Vmac_008595-T1	0
Vmac_034359-T1	2	Voxy_004654-T1	0		Voxy_018132-T1	3	Vmac_008618-T1	0
Vmac_012549-T1	9	Voxy_004863-T1	0		Voxy_002349-T1	10	Vmac_008851-T1	0
Vmac_012471-T1	3	Voxy_004928-T1	0		Voxy_002394-T1	9	Vmac_008883-T1	0
Vmac_032999-T1	7	Voxy_005295-T1	0		Voxy_002399-T1	6	Vmac_008886-T1	0
Vmac_053099-T1	3	Voxy_005427-T1	0		Voxy_002451-T1	13	Vmac_008936-T1	0
Vmac_053151-T1	12	Voxy_005456-T1	0		Voxy_032316-T1	11	Vmac_009135-T1	0
Vmac_034290-T1	3	Voxy_005588-T1	0		Voxy_007569-T1	4	Vmac_009286-T1	0
Vmac_034297-T1	8	Voxy_005596-T1	0		Voxy_007547-T1	2	Vmac_009310-T1	0
Vmac_022007-T1	13	Voxy_005668-T1	0		Voxy_007519-T1	5	Vmac_009350-T1	0
Vmac_003577-T1	17	Voxy_006000-T1	0		Voxy_007504-T1	3	Vmac_009364-T1	0
Vmac_003670-T1	3	Voxy_006080-T1	0		Voxy_048870-T1	5	Vmac_009406-T1	0
Vmac_003738-T1	10	Voxy_006144-T1	0		Voxy_048876-T1	7	Vmac_009414-T1	0
Vmac_003840-T1	2	Voxy_006262-T1	0		Voxy_048891-T1	3	Vmac_009429-T1	0
Vmac_003849-T1	4	Voxy_006269-T1	0		Voxy_048914-T1	8	Vmac_009450-T1	0
Vmac_003851-T1	1	Voxy_006270-T1	0		Voxy_048956-T1	5	Vmac_009488-T1	0
Vmac_004031-T1	2	Voxy_006401-T1	0		Voxy_048973-T1	2	Vmac_009502-T1	0
Vmac_004038-T1	9	Voxy_006407-T1	0		Voxy_048984-T1	12	Vmac_009513-T1	0
Vmac_004059-T1	8	Voxy_006424-T1	0		Voxy_048994-T1	6	Vmac_009523-T1	0
Vmac_004078-T1	5	Voxy_006436-T1	0		Voxy_048995-T1	3	Vmac_009524-T1	0
Vmac_006171-T1	3	Voxy_006465-T1	0		Voxy_049000-T1	13	Vmac_009534-T1	0
Vmac_006135-T1	2	Voxy_006497-T1	0		Voxy_049034-T1	2	Vmac_009585-T1	Vmac_055332-T1
Vmac_014207-T1	18	Voxy_006563-T1	0		Voxy_049083-T1	8	Vmac_009637-T1	0
Vmac_014148-T1	2	Voxy_006618-T1	0		Voxy_049124-T1	6	Vmac_009686-T1	0
Vmac_014134-T1	2	Voxy_006634-T1	0		Voxy_049200-T1	2	Vmac_009766-T1	0
Vmac_045730-T1	2	Voxy_006778-T1	0		Voxy_049214-T1	13	Vmac_009779-T1	0
Vmac_045729-T1	1	Voxy_006779-T1	0		Voxy_049276-T1	5	Vmac_009848-T1	0
Vmac_045715-T1	9	Voxy_006789-T1	0		Voxy_049298-T1	1	Vmac_009873-T1	0
Vmac_045713-T1	5	Voxy_006792-T1	0		Voxy_049330-T1	4	Vmac_009902-T1	0
Vmac_045676-T1	10	Voxy_006821-T1	0		Voxy_049379-T1	10	Vmac_009963-T1	0
Vmac_048929-T1	7	Voxy_006894-T1	0		Voxy_049391-T1	1	Vmac_009973-T1	0
Vmac_048927-T1	6	Voxy_006910-T1	0		Voxy_049399-T1	6	Vmac_009983-T1	0
Vmac_048944-T1	5	Voxy_006932-T1	0		Voxy_056842-T1	3	Vmac_010054-T1	0
Vmac_013669-T1	9	Voxy_007058-T1	0		Voxy_056768-T1	3	Vmac_010123-T1	0
Vmac_013655-T1	4	Voxy_007071-T1	0		Voxy_056753-T1	13	Vmac_010137-T1	0
Vmac_013641-T1	3	Voxy_007083-T1	0		Voxy_056749-T1	3	Vmac_010141-T1	0
Vmac_013609-T1	11	Voxy_007130-T1	0		Voxy_056692-T1	8	Vmac_010186-T1	0
Vmac_013497-T1	4	Voxy_007236-T1	0		Voxy_056632-T1	2	Vmac_010251-T1	0
Vmac_056810-T1	10	Voxy_007377-T1	0		Voxy_056601-T1	12	Vmac_010276-T1	0
Vmac_009364-T1	3	Voxy_007504-T1	0		Voxy_056602-T1	5	Vmac_010277-T1	0
Vmac_009350-T1	6	Voxy_007519-T1	0		Voxy_056517-T1	8	Vmac_010351-T1	0
Vmac_009310-T1	3	Voxy_007547-T1	0		Voxy_056516-T1	6	Vmac_010353-T1	0
Vmac_009286-T1	4	Voxy_007569-T1	0		Voxy_056505-T1	5	Vmac_010353-T1	0
Vmac_005140-T1	2	Voxy_007612-T1	0		Voxy_056514-T1	3	Vmac_010369-T1	0
Vmac_005062-T1	7	Voxy_007688-T1	0		Voxy_056503-T1	6	Vmac_010372-T1	0
Vmac_004982-T1	5	Voxy_007774-T1	0		Voxy_056472-T1	9	Vmac_010400-T1	0
Vmac_005545-T1	1	Voxy_007987-T1	0		Voxy_056456-T1	7	Vmac_010414-T1	0
Vmac_016060-T1	6	Voxy_008084-T1	0		Voxy_056431-T1	6	Vmac_010438-T1	0
Vmac_016055-T1	1	Voxy_008088-T1	0		Voxy_056398-T1	5	Vmac_010471-T1	0
Vmac_016005-T1	8	Voxy_008145-T1	0		Voxy_056346-T1	1	Vmac_010516-T1	0
Vmac_015985-T1	7	Voxy_008173-T1	0		Voxy_056337-T1	6	Vmac_010523-T1	0
Vmac_015951-T1	8	Voxy_008204-T1	0		Voxy_056300-T1	10	Vmac_010559-T1	0
Vmac_015848-T1	6	Voxy_008316-T1	0		Voxy_056298-T1	2	Vmac_010561-T1	0
Vmac_015847-T1	2	Voxy_008317-T1	0		Voxy_056295-T1	4	Vmac_010563-T1	0
Vmac_015828-T1	3	Voxy_008326-T1	0		Voxy_056201-T1	3	Vmac_010653-T1	0
Vmac_015824-T1	7	Voxy_008329-T1	0		Voxy_056155-T1	7	Vmac_010733-T1	0
Vmac_015733-T1	1	Voxy_008403-T1	0		Voxy_056140-T1	13	Vmac_010746-T1	0
Vmac_015629-T1	1	Voxy_008508-T1	0		Voxy_056111-T1	9	Vmac_010784-T1	0
Vmac_015614-T1	2	Voxy_008526-T1	0		Voxy_056093-T1	2	Vmac_010799-T1	0
Vmac_015530-T1	12	Voxy_008591-T1	0		Voxy_056017-T1	14	Vmac_010880-T1	0
Vmac_015118-T1	6	Voxy_008665-T1	0		Voxy_055934-T1	9	Vmac_010967-T1	0
Vmac_015083-T1	2	Voxy_008709-T1	0		Voxy_055931-T1	9	Vmac_010973-T1	0
Vmac_047484-T1	4	Voxy_008828-T1	0		Voxy_055930-T1	3	Vmac_010974-T1	0
Vmac_059613-T1	2	Voxy_008923-T1	0		Voxy_001385-T1	3	Vmac_011058-T1	0
Vmac_050056-T1	7	Voxy_009040-T1	0		Voxy_001386-T1	10	Vmac_011059-T1	0
Vmac_050047-T1	9	Voxy_009048-T1	0		Voxy_001392-T1	8	Vmac_011062-T1	0
Vmac_057342-T1	8	Voxy_009151-T1	0		Voxy_001457-T1	12	Vmac_011126-T1	Vmac_036859-T1
Vmac_039102-T1	13	Voxy_009208-T1	0		Voxy_001567-T1	11	Vmac_011221-T1	0
Vmac_039087-T1	6	Voxy_009216-T1	0		Voxy_001589-T1	9	Vmac_011244-T1	0
Vmac_038787-T1	2	Voxy_009444-T1	0		Voxy_001617-T1	2	Vmac_011274-T1	0
Vmac_038730-T1	13	Voxy_009503-T1	0		Voxy_000664-T1	13	Vmac_011285-T1	0
Vmac_038683-T1	6	Voxy_009536-T1	0		Voxy_000691-T1	15	Vmac_011310-T1	0
Vmac_038615-T1	2	Voxy_009587-T1	0		Voxy_000704-T1	3	Vmac_011325-T1	0
Vmac_052952-T1	13	Voxy_009700-T1	0		Voxy_011951-T1	2	Vmac_011462-T1	0
Vmac_052876-T1	12	Voxy_009785-T1	0		Voxy_011934-T1	5	Vmac_011485-T1	0
Vmac_052838-T1	2	Voxy_009809-T1	0		Voxy_020680-T1	9	Vmac_011535-T1	0
Vmac_052836-T1	3	Voxy_009821-T1	0		Voxy_020596-T1	8	Vmac_011618-T1	0
Vmac_027455-T1	5	Voxy_009986-T1	0		Voxy_020011-T1	6	Vmac_012152-T1	0
Vmac_027451-T1	4	Voxy_009991-T1	0		Voxy_017243-T1	1	Vmac_012391-T1	0
Vmac_027443-T1	11	Voxy_009999-T1	0		Voxy_017198-T1	4	Vmac_012432-T1	0
Vmac_022346-T1	7	Voxy_010102-T1	0		Voxy_004928-T1	3	Vmac_012471-T1	0
Vmac_029947-T1	3	Voxy_010199-T1	0		Voxy_004863-T1	8	Vmac_012549-T1	0
Vmac_029904-T1	3	Voxy_010222-T1	0		Voxy_021214-T1	6	Vmac_012651-T1	0
Vmac_014953-T1	3	Voxy_010402-T1	0		Voxy_013371-T1	10	Vmac_012709-T1	0
Vmac_014952-T1	6	Voxy_010403-T1	0		Voxy_013370-T1	8	Vmac_012710-T1	0
Vmac_014841-T1	6	Voxy_010509-T1	0		Voxy_022210-T1	9	Vmac_012797-T1	0
Vmac_014827-T1	2	Voxy_010520-T1	0		Voxy_029920-T1	2	Vmac_012845-T1	0
Vmac_014825-T1	6	Voxy_010521-T1	0		Voxy_029917-T1	2	Vmac_012847-T1	0
Vmac_014742-T1	4	Voxy_010599-T1	0		Voxy_039712-T1	1	Vmac_012904-T1	0
Vmac_014741-T1	6	Voxy_010600-T1	0		Voxy_039631-T1	5	Vmac_012992-T1	0
Vmac_014737-T1	1	Voxy_010601-T1	0		Voxy_022134-T1	6	Vmac_013047-T1	0
Vmac_014697-T1	3	Voxy_010649-T1	0		Voxy_023309-T1	15	Vmac_013110-T1	0
Vmac_014696-T1	6	Voxy_010650-T1	0		Voxy_023417-T1	2	Vmac_013228-T1	0
Vmac_014671-T1	13	Voxy_010674-T1	0		Voxy_023456-T1	7	Vmac_013270-T1	0
Vmac_014585-T1	8	Voxy_010767-T1	0		Voxy_023463-T1	7	Vmac_013275-T1	0
Vmac_014577-T1	2	Voxy_010773-T1	0		Voxy_011058-T1	5	Vmac_013288-T1	0
Vmac_014543-T1	8	Voxy_010811-T1	0		Voxy_011045-T1	3	Vmac_013311-T1	0
Vmac_014441-T1	9	Voxy_010900-T1	0		Voxy_011049-T1	16	Vmac_013317-T1	0
Vmac_014411-T1	6	Voxy_010929-T1	0		Voxy_023277-T1	10	Vmac_013372-T1	0
Vmac_014423-T1	6	Voxy_010929-T1	0		Voxy_023255-T1	1	Vmac_013406-T1	0
Vmac_014404-T1	2	Voxy_010932-T1	0		Voxy_025551-T1	16	Vmac_013439-T1	0
Vmac_014394-T1	1	Voxy_010942-T1	0		Voxy_007236-T1	4	Vmac_013497-T1	0
Vmac_014389-T1	6	Voxy_010945-T1	0		Voxy_007207-T1	3	Vmac_013525-T1	0
Vmac_014386-T1	4	Voxy_010950-T1	0		Voxy_007130-T1	12	Vmac_013609-T1	0
Vmac_013311-T1	5	Voxy_011045-T1	0		Voxy_007112-T1	1	Vmac_013612-T1	0
Vmac_013317-T1	18	Voxy_011049-T1	0		Voxy_007129-T1	1	Vmac_013612-T1	0
Vmac_013288-T1	8	Voxy_011058-T1	0		Voxy_007071-T1	4	Vmac_013655-T1	0
Vmac_005654-T1	3	Voxy_011140-T1	0		Voxy_007058-T1	8	Vmac_013669-T1	0
Vmac_005661-T1	9	Voxy_011148-T1	0		Voxy_050455-T1	5	Vmac_013781-T1	0
Vmac_004869-T1	14	Voxy_011351-T1	0		Voxy_050463-T1	3	Vmac_013795-T1	0
Vmac_016417-T1	2	Voxy_011501-T1	0		Voxy_050516-T1	7	Vmac_013860-T1	0
Vmac_011485-T1	5	Voxy_011934-T1	0		Voxy_050529-T1	2	Vmac_013893-T1	0
Vmac_011462-T1	1	Voxy_011951-T1	0		Voxy_050532-T1	10	Vmac_013898-T1	0
Vmac_028785-T1	7	Voxy_012089-T1	0		Voxy_050565-T1	3	Vmac_013930-T1	0
Vmac_028749-T1	9	Voxy_012122-T1	0		Voxy_050573-T1	8	Vmac_013937-T1	0
Vmac_028722-T1	4	Voxy_012149-T1	0		Voxy_050719-T1	4	Vmac_014075-T1	0
Vmac_028687-T1	4	Voxy_012181-T1	0		Voxy_006634-T1	2	Vmac_014134-T1	0
Vmac_028685-T1	3	Voxy_012182-T1	0		Voxy_006618-T1	2	Vmac_014148-T1	0
Vmac_028629-T1	12	Voxy_012224-T1	0		Voxy_006563-T1	18	Vmac_014207-T1	0
Vmac_027011-T1	8	Voxy_012319-T1	0		Voxy_043559-T1	3	Vmac_014220-T1	0
Vmac_026972-T1	9	Voxy_012358-T1	0		Voxy_031186-T1	3	Vmac_014241-T1	0
Vmac_045230-T1	7	Voxy_012567-T1	0		Voxy_031187-T1	2	Vmac_014242-T1	0
Vmac_045202-T1	3	Voxy_012567-T1	0		Voxy_017668-T1	12	Vmac_014294-T1	0
Vmac_045231-T1	11	Voxy_012568-T1	0		Voxy_017652-T1	2	Vmac_014313-T1	0
Vmac_045232-T1	9	Voxy_012569-T1	0		Voxy_010950-T1	4	Vmac_014386-T1	0
Vmac_045251-T1	10	Voxy_012593-T1	0		Voxy_010945-T1	6	Vmac_014389-T1	0
Vmac_045261-T1	7	Voxy_012609-T1	0		Voxy_010929-T1	8	Vmac_014411-T1	0
Vmac_045279-T1	11	Voxy_012631-T1	0		Voxy_010900-T1	9	Vmac_014441-T1	0
Vmac_045280-T1	1	Voxy_012632-T1	0		Voxy_010863-T1	2	Vmac_014478-T1	0
Vmac_045282-T1	2	Voxy_012636-T1	0		Voxy_010811-T1	8	Vmac_014543-T1	0
Vmac_045289-T1	3	Voxy_012640-T1	0		Voxy_010773-T1	2	Vmac_014577-T1	0
Vmac_045351-T1	4	Voxy_012704-T1	0		Voxy_010767-T1	8	Vmac_014585-T1	0
Vmac_045357-T1	1	Voxy_012710-T1	0		Voxy_010729-T1	5	Vmac_014624-T1	0
Vmac_045411-T1	3	Voxy_012747-T1	0		Voxy_010674-T1	14	Vmac_014671-T1	0
Vmac_045412-T1	5	Voxy_012748-T1	0		Voxy_010650-T1	6	Vmac_014696-T1	0
Vmac_045414-T1	3	Voxy_012752-T1	0		Voxy_010649-T1	3	Vmac_014697-T1	0
Vmac_045415-T1	11	Voxy_012753-T1	0		Voxy_010601-T1	4	Vmac_014737-T1	0
Vmac_023225-T1	9	Voxy_012825-T1	0		Voxy_010600-T1	6	Vmac_014741-T1	0
Vmac_023240-T1	13	Voxy_012853-T1	0		Voxy_010599-T1	6	Vmac_014742-T1	0
Vmac_023244-T1	2	Voxy_012856-T1	0		Voxy_010521-T1	5	Vmac_014825-T1	0
Vmac_023257-T1	6	Voxy_012872-T1	0		Voxy_010520-T1	5	Vmac_014827-T1	0
Vmac_039653-T1	7	Voxy_012930-T1	0		Voxy_010509-T1	5	Vmac_014841-T1	0
Vmac_036541-T1	3	Voxy_013009-T1	0		Voxy_010409-T1	3	Vmac_014948-T1	0
Vmac_054004-T1	6	Voxy_013236-T1	0		Voxy_010403-T1	9	Vmac_014952-T1	0
Vmac_012710-T1	6	Voxy_013370-T1	0		Voxy_010402-T1	3	Vmac_014953-T1	0
Vmac_012709-T1	10	Voxy_013371-T1	0		Voxy_008709-T1	2	Vmac_015083-T1	0
Vmac_027077-T1	5	Voxy_013446-T1	0		Voxy_008665-T1	6	Vmac_015118-T1	0
Vmac_027076-T1	5	Voxy_013447-T1	0		Voxy_049701-T1	3	Vmac_015196-T1	0
Vmac_027059-T1	7	Voxy_013460-T1	0		Voxy_049758-T1	5	Vmac_015253-T1	0
Vmac_005794-T1	10	Voxy_013528-T1	0		Voxy_049791-T1	7	Vmac_015285-T1	0
Vmac_027148-T1	9	Voxy_013750-T1	0		Voxy_051489-T1	9	Vmac_015405-T1	0
Vmac_027153-T1	15	Voxy_013756-T1	0		Voxy_051436-T1	7	Vmac_015448-T1	0
Vmac_027157-T1	1	Voxy_013760-T1	0		Voxy_008591-T1	13	Vmac_015530-T1	0
Vmac_027163-T1	14	Voxy_013765-T1	0		Voxy_008526-T1	2	Vmac_015614-T1	0
Vmac_023912-T1	10	Voxy_013793-T1	0		Voxy_008508-T1	1	Vmac_015629-T1	0
Vmac_023854-T1	7	Voxy_013867-T1	0		Voxy_008403-T1	1	Vmac_015733-T1	0
Vmac_023838-T1	10	Voxy_013880-T1	0		Voxy_008329-T1	8	Vmac_015824-T1	0
Vmac_023790-T1	9	Voxy_013903-T1	0		Voxy_008326-T1	3	Vmac_015828-T1	0
Vmac_023762-T1	5	Voxy_013928-T1	0		Voxy_008317-T1	2	Vmac_015847-T1	0
Vmac_023669-T1	9	Voxy_014043-T1	0		Voxy_008316-T1	6	Vmac_015848-T1	0
Vmac_023664-T1	2	Voxy_014044-T1	0		Voxy_008204-T1	8	Vmac_015951-T1	0
Vmac_023615-T1	6	Voxy_014087-T1	0		Voxy_008173-T1	8	Vmac_015985-T1	0
Vmac_023609-T1	1	Voxy_014089-T1	0		Voxy_008145-T1	8	Vmac_016005-T1	0
Vmac_023555-T1	10	Voxy_014145-T1	0		Voxy_008088-T1	3	Vmac_016055-T1	0
Vmac_023521-T1	4	Voxy_014170-T1	0		Voxy_008084-T1	7	Vmac_016060-T1	0
Vmac_023496-T1	5	Voxy_014187-T1	0		Voxy_014393-T1	2	Vmac_016392-T1	0
Vmac_023473-T1	3	Voxy_014214-T1	0		Voxy_011501-T1	2	Vmac_016417-T1	0
Vmac_023353-T1	3	Voxy_014319-T1	0		Voxy_033096-T1	2	Vmac_016925-T1	0
Vmac_023344-T1	5	Voxy_014324-T1	0		Voxy_054550-T1	4	Vmac_017201-T1	0
Vmac_023345-T1	4	Voxy_014327-T1	0		Voxy_054560-T1	3	Vmac_017213-T1	0
Vmac_023346-T1	19	Voxy_014328-T1	0		Voxy_058683-T1	4	Vmac_017382-T1	0
Vmac_023349-T1	10	Voxy_014329-T1	0		Voxy_058689-T1	6	Vmac_017389-T1	0
Vmac_023338-T1	6	Voxy_014339-T1	0		Voxy_015579-T1	11	Vmac_017455-T1	0
Vmac_036945-T1	7	Voxy_014695-T1	0		Voxy_014849-T1	4	Vmac_017532-T1	0
Vmac_036969-T1	10	Voxy_014717-T1	0		Voxy_043743-T1	8	Vmac_017645-T1	0
Vmac_036998-T1	1	Voxy_014744-T1	0		Voxy_021281-T1	5	Vmac_017713-T1	0
Vmac_037003-T1	12	Voxy_014747-T1	0		Voxy_002170-T1	4	Vmac_017786-T1	0
Vmac_017532-T1	8	Voxy_014849-T1	0		Voxy_002188-T1	7	Vmac_017802-T1	0
Vmac_031531-T1	1	Voxy_015221-T1	0		Voxy_002226-T1	11	Vmac_017831-T1	0
Vmac_049269-T1	3	Voxy_015339-T1	Voxy_026921-T1		Voxy_002227-T1	4	Vmac_017832-T1	0
Vmac_030150-T1	14	Voxy_015381-T1	0		Voxy_047954-T1	9	Vmac_017867-T1	0
Vmac_030099-T1	3	Voxy_015425-T1	0		Voxy_047970-T1	2	Vmac_017884-T1	0
Vmac_022502-T1	6	Voxy_015476-T1	0		Voxy_048036-T1	3	Vmac_017953-T1	0
Vmac_022503-T1	2	Voxy_015477-T1	0		Voxy_036040-T1	3	Vmac_018017-T1	0
Vmac_022520-T1	8	Voxy_015497-T1	0		Voxy_036016-T1	4	Vmac_018041-T1	0
Vmac_022541-T1	6	Voxy_015516-T1	0		Voxy_038356-T1	6	Vmac_018167-T1	0
Vmac_017455-T1	10	Voxy_015579-T1	0		Voxy_038446-T1	2	Vmac_018244-T1	0
Vmac_042773-T1	13	Voxy_015801-T1	0		Voxy_038476-T1	3	Vmac_018278-T1	0
Vmac_042722-T1	4	Voxy_015876-T1	0		Voxy_038505-T1	8	Vmac_018307-T1	0
Vmac_058683-T1	2	Voxy_015985-T1	0		Voxy_038513-T1	8	Vmac_018318-T1	0
Vmac_058673-T1	18	Voxy_015995-T1	0		Voxy_038515-T1	7	Vmac_018320-T1	0
Vmac_058504-T1	11	Voxy_016156-T1	0		Voxy_038516-T1	9	Vmac_018322-T1	0
Vmac_031086-T1	4	Voxy_016374-T1	0		Voxy_038501-T1	10	Vmac_018323-T1	0
Vmac_031080-T1	11	Voxy_016380-T1	Voxy_024744-T1		Voxy_038517-T1	7	Vmac_018323-T1	0
Vmac_031081-T1	11	Voxy_016380-T1	0		Voxy_038537-T1	1	Vmac_018341-T1	0
Vmac_031057-T1	11	Voxy_016401-T1	0		Voxy_038551-T1	2	Vmac_018360-T1	0
Vmac_031084-T1	4	Voxy_016404-T1	0		Voxy_038571-T1	4	Vmac_018386-T1	0
Vmac_021355-T1	6	Voxy_016499-T1	0		Voxy_038642-T1	7	Vmac_018472-T1	0
Vmac_035391-T1	8	Voxy_016560-T1	0		Voxy_038673-T1	5	Vmac_018502-T1	0
Vmac_035392-T1	7	Voxy_016562-T1	0		Voxy_059410-T1	5	Vmac_018683-T1	0
Vmac_035460-T1	9	Voxy_016622-T1	0		Voxy_059484-T1	2	Vmac_018748-T1	0
Vmac_055044-T1	9	Voxy_016651-T1	0		Voxy_059486-T1	1	Vmac_018750-T1	0
Vmac_055036-T1	7	Voxy_016653-T1	0		Voxy_059553-T1	2	Vmac_018808-T1	0
Vmac_055030-T1	1	Voxy_016661-T1	0		Voxy_059556-T1	4	Vmac_018810-T1	0
Vmac_055041-T1	2	Voxy_016664-T1	0		Voxy_059611-T1	6	Vmac_018858-T1	0
Vmac_054988-T1	2	Voxy_016703-T1	0		Voxy_059663-T1	2	Vmac_018900-T1	0
Vmac_054993-T1	9	Voxy_016712-T1	0		Voxy_031312-T1	3	Vmac_018933-T1	0
Vmac_054989-T1	3	Voxy_016713-T1	0		Voxy_017149-T1	4	Vmac_018991-T1	0
Vmac_054966-T1	4	Voxy_016720-T1	Voxy_050928-T1		Voxy_017150-T1	4	Vmac_018992-T1	0
Vmac_054964-T1	9	Voxy_016724-T1	0		Voxy_017152-T1	9	Vmac_018994-T1	0
Vmac_039897-T1	10	Voxy_016859-T1	0		Voxy_017157-T1	3	Vmac_018999-T1	Vmac_028035-T1
Vmac_039901-T1	7	Voxy_016865-T1	0		Voxy_034801-T1	5	Vmac_019060-T1	0
Vmac_035668-T1	9	Voxy_016887-T1	0		Voxy_034811-T1	5	Vmac_019070-T1	0
Vmac_035725-T1	9	Voxy_016939-T1	0		Voxy_034835-T1	4	Vmac_019091-T1	0
Vmac_035760-T1	2	Voxy_016973-T1	0		Voxy_034907-T1	1	Vmac_019154-T1	0
Vmac_035774-T1	14	Voxy_016986-T1	0		Voxy_034977-T1	7	Vmac_019238-T1	0
Vmac_035817-T1	6	Voxy_017025-T1	0		Voxy_034994-T1	14	Vmac_019249-T1	0
Vmac_035854-T1	8	Voxy_017066-T1	0		Voxy_035002-T1	4	Vmac_019261-T1	0
Vmac_018991-T1	4	Voxy_017149-T1	0		Voxy_035013-T1	6	Vmac_019270-T1	0
Vmac_018992-T1	3	Voxy_017150-T1	0		Voxy_035056-T1	9	Vmac_019312-T1	0
Vmac_018994-T1	9	Voxy_017152-T1	0		Voxy_035059-T1	15	Vmac_019316-T1	0
Vmac_018999-T1	3	Voxy_017157-T1	0		Voxy_035074-T1	14	Vmac_019316-T1	0
Vmac_012432-T1	4	Voxy_017198-T1	0		Voxy_035070-T1	2	Vmac_019323-T1	0
Vmac_012391-T1	1	Voxy_017243-T1	0		Voxy_035068-T1	2	Vmac_019324-T1	0
Vmac_047199-T1	4	Voxy_017371-T1	0		Voxy_035122-T1	3	Vmac_019377-T1	0
Vmac_047205-T1	10	Voxy_017382-T1	0		Voxy_035123-T1	4	Vmac_019384-T1	0
Vmac_047234-T1	14	Voxy_017398-T1	0		Voxy_035128-T1	9	Vmac_019386-T1	0
Vmac_047242-T1	3	Voxy_017405-T1	0		Voxy_035139-T1	6	Vmac_019391-T1	0
Vmac_058484-T1	8	Voxy_017495-T1	0		Voxy_035143-T1	16	Vmac_019395-T1	0
Vmac_055561-T1	4	Voxy_017502-T1	0		Voxy_035169-T1	2	Vmac_019422-T1	0
Vmac_055576-T1	2	Voxy_017513-T1	0		Voxy_035205-T1	2	Vmac_019422-T1	0
Vmac_027234-T1	3	Voxy_017599-T1	0		Voxy_035202-T1	12	Vmac_019455-T1	0
Vmac_027235-T1	9	Voxy_017600-T1	0		Voxy_035170-T1	13	Vmac_019457-T1	0
Vmac_027245-T1	3	Voxy_017609-T1	0		Voxy_035204-T1	9	Vmac_019457-T1	0
Vmac_027248-T1	5	Voxy_017613-T1	0		Voxy_035214-T1	15	Vmac_019459-T1	0
Vmac_014313-T1	2	Voxy_017652-T1	0		Voxy_035241-T1	5	Vmac_019492-T1	0
Vmac_014294-T1	12	Voxy_017668-T1	0		Voxy_035263-T1	4	Vmac_019514-T1	0
Vmac_055240-T1	6	Voxy_017804-T1	0		Voxy_035265-T1	11	Vmac_019516-T1	0
Vmac_008291-T1	2	Voxy_017825-T1	0		Voxy_035274-T1	8	Vmac_019526-T1	0
Vmac_008296-T1	4	Voxy_017826-T1	0		Voxy_035291-T1	5	Vmac_019536-T1	0
Vmac_008292-T1	2	Voxy_017826-T1	0		Voxy_035381-T1	2	Vmac_019621-T1	0
Vmac_008304-T1	1	Voxy_017843-T1	0		Voxy_035406-T1	8	Vmac_019648-T1	0
Vmac_008299-T1	7	Voxy_017844-T1	0		Voxy_035411-T1	3	Vmac_019652-T1	0
Vmac_008306-T1	7	Voxy_017845-T1	0		Voxy_035461-T1	1	Vmac_019707-T1	0
Vmac_008335-T1	11	Voxy_017863-T1	0		Voxy_035462-T1	2	Vmac_019708-T1	0
Vmac_008375-T1	6	Voxy_017903-T1	0		Voxy_035501-T1	8	Vmac_019749-T1	0
Vmac_008387-T1	1	Voxy_017914-T1	0		Voxy_035522-T1	3	Vmac_019766-T1	0
Vmac_008394-T1	4	Voxy_017924-T1	0		Voxy_035542-T1	10	Vmac_019780-T1	0
Vmac_008464-T1	2	Voxy_017982-T1	0		Voxy_035571-T1	4	Vmac_019823-T1	0
Vmac_008501-T1	11	Voxy_018018-T1	Voxy_043690-T1		Voxy_035636-T1	9	Vmac_019880-T1	0
Vmac_008534-T1	4	Voxy_018052-T1	0		Voxy_035638-T1	9	Vmac_019881-T1	0
Vmac_008581-T1	3	Voxy_018103-T1	0		Voxy_035639-T1	9	Vmac_019882-T1	0
Vmac_008595-T1	3	Voxy_018111-T1	0		Voxy_035640-T1	3	Vmac_019883-T1	0
Vmac_008583-T1	14	Voxy_018112-T1	0		Voxy_035666-T1	10	Vmac_019909-T1	0
Vmac_008618-T1	3	Voxy_018132-T1	0		Voxy_035679-T1	8	Vmac_019918-T1	0
Vmac_006055-T1	10	Voxy_018234-T1	0		Voxy_035680-T1	3	Vmac_019919-T1	0
Vmac_006068-T1	2	Voxy_018242-T1	0		Voxy_035682-T1	2	Vmac_019920-T1	0
Vmac_044687-T1	1	Voxy_018279-T1	0		Voxy_035713-T1	11	Vmac_019941-T1	0
Vmac_020755-T1	3	Voxy_018384-T1	0		Voxy_035803-T1	1	Vmac_019995-T1	0
Vmac_059043-T1	5	Voxy_018521-T1	0		Voxy_035808-T1	1	Vmac_020002-T1	0
Vmac_059058-T1	10	Voxy_018545-T1	0		Voxy_035817-T1	8	Vmac_020018-T1	0
Vmac_042056-T1	4	Voxy_018588-T1	0		Voxy_046638-T1	2	Vmac_020099-T1	0
Vmac_042043-T1	19	Voxy_018599-T1	0		Voxy_046582-T1	12	Vmac_020175-T1	0
Vmac_055131-T1	7	Voxy_018644-T1	0		Voxy_031804-T1	7	Vmac_020391-T1	0
Vmac_055173-T1	9	Voxy_018688-T1	0		Voxy_031805-T1	9	Vmac_020392-T1	0
Vmac_055179-T1	4	Voxy_018689-T1	0		Voxy_036932-T1	2	Vmac_020456-T1	0
Vmac_045162-T1	3	Voxy_018760-T1	0		Voxy_018384-T1	2	Vmac_020755-T1	0
Vmac_045975-T1	3	Voxy_018806-T1	0		Voxy_000909-T1	2	Vmac_020917-T1	0
Vmac_045963-T1	15	Voxy_018823-T1	0		Voxy_000924-T1	4	Vmac_020933-T1	0
Vmac_045955-T1	6	Voxy_018834-T1	0		Voxy_021566-T1	3	Vmac_021150-T1	0
Vmac_044082-T1	13	Voxy_019203-T1	0		Voxy_016499-T1	6	Vmac_021355-T1	0
Vmac_044098-T1	14	Voxy_019218-T1	0		Voxy_047157-T1	7	Vmac_021396-T1	0
Vmac_044133-T1	6	Voxy_019254-T1	0		Voxy_047147-T1	9	Vmac_021411-T1	0
Vmac_044158-T1	4	Voxy_019274-T1	0		Voxy_047063-T1	9	Vmac_021488-T1	0
Vmac_044294-T1	1	Voxy_019403-T1	0		Voxy_047244-T1	3	Vmac_021717-T1	0
Vmac_044396-T1	8	Voxy_019494-T1	0		Voxy_047313-T1	4	Vmac_021794-T1	0
Vmac_044425-T1	2	Voxy_019525-T1	0		Voxy_047314-T1	2	Vmac_021795-T1	0
Vmac_044450-T1	14	Voxy_019550-T1	0		Voxy_047341-T1	5	Vmac_021823-T1	0
Vmac_044449-T1	4	Voxy_019551-T1	0		Voxy_047346-T1	7	Vmac_021826-T1	0
Vmac_044464-T1	3	Voxy_019565-T1	0		Voxy_047350-T1	7	Vmac_021830-T1	0
Vmac_044468-T1	1	Voxy_019569-T1	0		Voxy_047387-T1	9	Vmac_021862-T1	0
Vmac_044469-T1	10	Voxy_019578-T1	0		Voxy_047405-T1	3	Vmac_021878-T1	0
Vmac_044476-T1	2	Voxy_019581-T1	0		Voxy_047420-T1	1	Vmac_021893-T1	0
Vmac_031117-T1	2	Voxy_019607-T1	0		Voxy_047529-T1	1	Vmac_021987-T1	0
Vmac_031118-T1	5	Voxy_019608-T1	0		Voxy_005668-T1	12	Vmac_022007-T1	0
Vmac_031192-T1	7	Voxy_019689-T1	0		Voxy_049528-T1	14	Vmac_022128-T1	0
Vmac_031198-T1	11	Voxy_019699-T1	0		Voxy_049546-T1	5	Vmac_022146-T1	0
Vmac_031210-T1	12	Voxy_019707-T1	0		Voxy_049590-T1	8	Vmac_022183-T1	0
Vmac_031238-T1	6	Voxy_019731-T1	0		Voxy_031973-T1	5	Vmac_022226-T1	0
Vmac_031242-T1	4	Voxy_019736-T1	0		Voxy_031968-T1	1	Vmac_022230-T1	0
Vmac_031250-T1	6	Voxy_019742-T1	0		Voxy_031943-T1	2	Vmac_022269-T1	0
Vmac_031257-T1	2	Voxy_019747-T1	0		Voxy_031942-T1	1	Vmac_022270-T1	0
Vmac_031255-T1	8	Voxy_019748-T1	0		Voxy_023107-T1	9	Vmac_022272-T1	0
Vmac_031258-T1	6	Voxy_019752-T1	0		Voxy_023132-T1	2	Vmac_022294-T1	0
Vmac_031264-T1	11	Voxy_019766-T1	0		Voxy_010102-T1	3	Vmac_022346-T1	0
Vmac_031245-T1	6	Voxy_019766-T1	0		Voxy_023809-T1	4	Vmac_022406-T1	0
Vmac_031265-T1	13	Voxy_019770-T1	0		Voxy_026770-T1	13	Vmac_022496-T1	0
Vmac_031277-T1	3	Voxy_019780-T1	0		Voxy_026773-T1	2	Vmac_022498-T1	0
Vmac_059401-T1	6	Voxy_019820-T1	0		Voxy_015476-T1	3	Vmac_022502-T1	0
Vmac_059443-T1	12	Voxy_019861-T1	0		Voxy_015477-T1	2	Vmac_022503-T1	0
Vmac_059445-T1	2	Voxy_019866-T1	0		Voxy_015497-T1	8	Vmac_022520-T1	0
Vmac_059446-T1	4	Voxy_019867-T1	0		Voxy_015516-T1	6	Vmac_022541-T1	0
Vmac_059448-T1	2	Voxy_019869-T1	0		Voxy_015528-T1	3	Vmac_022555-T1	0
Vmac_059449-T1	1	Voxy_019870-T1	0		Voxy_059085-T1	9	Vmac_022584-T1	0
Vmac_059453-T1	10	Voxy_019873-T1	Voxy_031459-T1		Voxy_059076-T1	10	Vmac_022595-T1	0
Vmac_059472-T1	8	Voxy_019873-T1	0		Voxy_019975-T1	6	Vmac_022824-T1	0
Vmac_040229-T1	2	Voxy_019908-T1	0		Voxy_057664-T1	1	Vmac_022863-T1	0
Vmac_022824-T1	6	Voxy_019975-T1	Voxy_004315-T1		Voxy_057759-T1	2	Vmac_022960-T1	0
Vmac_047270-T1	1	Voxy_020090-T1	0		Voxy_053208-T1	11	Vmac_023053-T1	0
Vmac_057178-T1	7	Voxy_020180-T1	0		Voxy_053224-T1	5	Vmac_023068-T1	0
Vmac_057131-T1	9	Voxy_020215-T1	0		Voxy_053228-T1	8	Vmac_023074-T1	0
Vmac_057088-T1	8	Voxy_020278-T1	0		Voxy_053231-T1	5	Vmac_023077-T1	0
Vmac_042173-T1	3	Voxy_020385-T1	0		Voxy_053232-T1	3	Vmac_023078-T1	0
Vmac_011618-T1	8	Voxy_020596-T1	0		Voxy_053248-T1	12	Vmac_023095-T1	0
Vmac_011535-T1	10	Voxy_020680-T1	0		Voxy_053251-T1	3	Vmac_023098-T1	0
Vmac_049201-T1	1	Voxy_020791-T1	0		Voxy_053256-T1	3	Vmac_023105-T1	0
Vmac_049135-T1	4	Voxy_020847-T1	0		Voxy_053266-T1	2	Vmac_023115-T1	0
Vmac_043569-T1	3	Voxy_021035-T1	0		Voxy_053270-T1	1	Vmac_023121-T1	0
Vmac_043572-T1	2	Voxy_021037-T1	0		Voxy_053276-T1	3	Vmac_023127-T1	0
Vmac_043573-T1	1	Voxy_021038-T1	0		Voxy_012825-T1	9	Vmac_023225-T1	0
Vmac_043577-T1	8	Voxy_021063-T1	0		Voxy_012843-T1	15	Vmac_023240-T1	0
Vmac_043649-T1	5	Voxy_021114-T1	0		Voxy_012853-T1	9	Vmac_023240-T1	0
Vmac_043660-T1	8	Voxy_021125-T1	0		Voxy_012856-T1	2	Vmac_023244-T1	0
Vmac_043666-T1	9	Voxy_021128-T1	0		Voxy_012872-T1	9	Vmac_023257-T1	0
Vmac_012651-T1	6	Voxy_021214-T1	0		Voxy_014339-T1	6	Vmac_023338-T1	0
Vmac_017713-T1	5	Voxy_021281-T1	0		Voxy_014330-T1	4	Vmac_023341-T1	0
Vmac_049330-T1	3	Voxy_021298-T1	0		Voxy_014324-T1	6	Vmac_023344-T1	0
Vmac_049345-T1	7	Voxy_021311-T1	0		Voxy_014327-T1	3	Vmac_023345-T1	0
Vmac_049347-T1	7	Voxy_021314-T1	0		Voxy_014328-T1	16	Vmac_023346-T1	0
Vmac_049372-T1	6	Voxy_021338-T1	0		Voxy_014329-T1	11	Vmac_023349-T1	0
Vmac_059541-T1	15	Voxy_021363-T1	0		Voxy_014319-T1	3	Vmac_023353-T1	0
Vmac_059511-T1	12	Voxy_021383-T1	0		Voxy_014214-T1	2	Vmac_023473-T1	0
Vmac_021150-T1	3	Voxy_021566-T1	0		Voxy_014187-T1	13	Vmac_023496-T1	0
Vmac_050476-T1	12	Voxy_021591-T1	0		Voxy_014170-T1	4	Vmac_023521-T1	0
Vmac_050464-T1	4	Voxy_021604-T1	0		Voxy_014145-T1	10	Vmac_023555-T1	0
Vmac_050356-T1	5	Voxy_021696-T1	0		Voxy_014089-T1	1	Vmac_023609-T1	0
Vmac_050353-T1	4	Voxy_021698-T1	0		Voxy_014087-T1	7	Vmac_023615-T1	0
Vmac_050300-T1	10	Voxy_021748-T1	0		Voxy_014044-T1	2	Vmac_023664-T1	0
Vmac_050273-T1	5	Voxy_021761-T1	0		Voxy_014043-T1	11	Vmac_023669-T1	0
Vmac_050256-T1	2	Voxy_021779-T1	0		Voxy_013928-T1	5	Vmac_023762-T1	0
Vmac_050240-T1	2	Voxy_021791-T1	0		Voxy_013903-T1	11	Vmac_023790-T1	0
Vmac_050215-T1	5	Voxy_021814-T1	0		Voxy_013880-T1	10	Vmac_023838-T1	0
Vmac_030032-T1	8	Voxy_021926-T1	0		Voxy_013867-T1	6	Vmac_023854-T1	0
Vmac_030006-T1	8	Voxy_021947-T1	0		Voxy_013809-T1	3	Vmac_023898-T1	0
Vmac_030004-T1	2	Voxy_021950-T1	0		Voxy_013793-T1	10	Vmac_023912-T1	0
Vmac_047444-T1	6	Voxy_022095-T1	0		Voxy_004353-T1	2	Vmac_023936-T1	0
Vmac_047451-T1	11	Voxy_022099-T1	0		Voxy_004356-T1	1	Vmac_023940-T1	0
Vmac_013047-T1	6	Voxy_022134-T1	0		Voxy_004390-T1	16	Vmac_023971-T1	0
Vmac_012797-T1	9	Voxy_022210-T1	0		Voxy_004392-T1	14	Vmac_023975-T1	0
Vmac_049571-T1	7	Voxy_022438-T1	0		Voxy_004396-T1	12	Vmac_023979-T1	0
Vmac_049618-T1	1	Voxy_022476-T1	0		Voxy_004398-T1	16	Vmac_023982-T1	0
Vmac_049670-T1	9	Voxy_022486-T1	0		Voxy_043640-T1	2	Vmac_024038-T1	0
Vmac_049672-T1	8	Voxy_022490-T1	0		Voxy_043688-T1	13	Vmac_024086-T1	0
Vmac_049685-T1	7	Voxy_022502-T1	0		Voxy_043690-T1	12	Vmac_024088-T1	Vmac_008501-T1
Vmac_049707-T1	4	Voxy_022535-T1	0		Voxy_043692-T1	2	Vmac_024089-T1	0
Vmac_049735-T1	6	Voxy_022559-T1	0		Voxy_043693-T1	1	Vmac_024090-T1	0
Vmac_049745-T1	1	Voxy_022567-T1	0		Voxy_041938-T1	8	Vmac_024153-T1	0
Vmac_049784-T1	4	Voxy_022605-T1	0		Voxy_041935-T1	10	Vmac_024156-T1	0
Vmac_049792-T1	5	Voxy_022616-T1	0		Voxy_041929-T1	3	Vmac_024161-T1	0
Vmac_049816-T1	4	Voxy_022639-T1	0		Voxy_041882-T1	1	Vmac_024213-T1	0
Vmac_049834-T1	2	Voxy_022658-T1	0		Voxy_041866-T1	3	Vmac_024233-T1	0
Vmac_049865-T1	11	Voxy_022686-T1	0		Voxy_041857-T1	2	Vmac_024251-T1	0
Vmac_049894-T1	8	Voxy_022717-T1	0		Voxy_041805-T1	16	Vmac_024299-T1	0
Vmac_049904-T1	14	Voxy_022719-T1	Voxy_011256-T1		Voxy_041796-T1	2	Vmac_024301-T1	0
Vmac_049901-T1	7	Voxy_022726-T1	0		Voxy_041787-T1	8	Vmac_024306-T1	0
Vmac_049902-T1	3	Voxy_022727-T1	0		Voxy_041780-T1	14	Vmac_024314-T1	0
Vmac_041441-T1	9	Voxy_022746-T1	0		Voxy_041625-T1	14	Vmac_024472-T1	0
Vmac_027378-T1	6	Voxy_022962-T1	0		Voxy_041306-T1	5	Vmac_024871-T1	0
Vmac_022272-T1	9	Voxy_023107-T1	0		Voxy_041263-T1	3	Vmac_024933-T1	0
Vmac_022294-T1	2	Voxy_023132-T1	0		Voxy_041229-T1	5	Vmac_024975-T1	0
Vmac_050005-T1	3	Voxy_023210-T1	0		Voxy_036592-T1	3	Vmac_025495-T1	0
Vmac_050029-T1	5	Voxy_023237-T1	0		Voxy_003077-T1	2	Vmac_025745-T1	0
Vmac_013406-T1	2	Voxy_023255-T1	0		Voxy_003086-T1	6	Vmac_025755-T1	0
Vmac_013372-T1	10	Voxy_023277-T1	0		Voxy_003157-T1	11	Vmac_025822-T1	0
Vmac_013110-T1	15	Voxy_023309-T1	0		Voxy_003212-T1	1	Vmac_025880-T1	0
Vmac_013270-T1	8	Voxy_023456-T1	0		Voxy_003303-T1	2	Vmac_025955-T1	0
Vmac_013275-T1	7	Voxy_023463-T1	0		Voxy_003365-T1	9	Vmac_026017-T1	0
Vmac_027265-T1	3	Voxy_023469-T1	0		Voxy_003380-T1	7	Vmac_026033-T1	0
Vmac_027278-T1	7	Voxy_023481-T1	0		Voxy_003391-T1	9	Vmac_026042-T1	0
Vmac_027279-T1	5	Voxy_023482-T1	0		Voxy_003416-T1	10	Vmac_026075-T1	0
Vmac_004695-T1	14	Voxy_023518-T1	0		Voxy_003434-T1	4	Vmac_026090-T1	0
Vmac_054160-T1	9	Voxy_023598-T1	0		Voxy_003444-T1	2	Vmac_026103-T1	0
Vmac_033931-T1	13	Voxy_023681-T1	0		Voxy_003503-T1	11	Vmac_026167-T1	0
Vmac_053947-T1	8	Voxy_023752-T1	0		Voxy_003572-T1	3	Vmac_026228-T1	0
Vmac_050985-T1	11	Voxy_023949-T1	0		Voxy_003593-T1	7	Vmac_026250-T1	0
Vmac_050986-T1	2	Voxy_023950-T1	0		Voxy_003797-T1	8	Vmac_026469-T1	0
Vmac_051009-T1	6	Voxy_023972-T1	0		Voxy_003814-T1	3	Vmac_026481-T1	0
Vmac_051057-T1	9	Voxy_024009-T1	0		Voxy_003828-T1	12	Vmac_026493-T1	0
Vmac_051043-T1	8	Voxy_024015-T1	0		Voxy_003842-T1	1	Vmac_026506-T1	0
Vmac_051100-T1	8	Voxy_024053-T1	0		Voxy_003844-T1	3	Vmac_026508-T1	0
Vmac_051118-T1	1	Voxy_024064-T1	0		Voxy_003866-T1	4	Vmac_026532-T1	0
Vmac_051143-T1	4	Voxy_024083-T1	0		Voxy_003977-T1	4	Vmac_026638-T1	0
Vmac_051234-T1	12	Voxy_024156-T1	0		Voxy_003981-T1	8	Vmac_026641-T1	0
Vmac_051341-T1	11	Voxy_024258-T1	0		Voxy_003983-T1	2	Vmac_026642-T1	0
Vmac_051361-T1	13	Voxy_024288-T1	0		Voxy_004107-T1	1	Vmac_026752-T1	0
Vmac_051395-T1	5	Voxy_024319-T1	0		Voxy_004108-T1	2	Vmac_026753-T1	0
Vmac_051462-T1	16	Voxy_024382-T1	0		Voxy_004233-T1	8	Vmac_026863-T1	0
Vmac_051464-T1	1	Voxy_024387-T1	0		Voxy_004266-T1	9	Vmac_026886-T1	0
Vmac_051494-T1	3	Voxy_024403-T1	0		Voxy_004271-T1	4	Vmac_026893-T1	0
Vmac_051501-T1	4	Voxy_024413-T1	0		Voxy_004272-T1	4	Vmac_026894-T1	0
Vmac_051502-T1	9	Voxy_024414-T1	0		Voxy_004315-T1	6	Vmac_026946-T1	Vmac_022824-T1
Vmac_051565-T1	5	Voxy_024481-T1	0		Voxy_012358-T1	9	Vmac_026972-T1	0
Vmac_051622-T1	2	Voxy_024540-T1	0		Voxy_012319-T1	8	Vmac_027011-T1	0
Vmac_051837-T1	7	Voxy_024744-T1	0		Voxy_013460-T1	7	Vmac_027059-T1	0
Vmac_051854-T1	1	Voxy_024762-T1	0		Voxy_013447-T1	4	Vmac_027076-T1	0
Vmac_051866-T1	7	Voxy_024788-T1	0		Voxy_013446-T1	4	Vmac_027077-T1	0
Vmac_051891-T1	8	Voxy_024814-T1	0		Voxy_013750-T1	7	Vmac_027148-T1	0
Vmac_040977-T1	5	Voxy_024922-T1	0		Voxy_013756-T1	8	Vmac_027153-T1	0
Vmac_005994-T1	3	Voxy_024926-T1	0		Voxy_013760-T1	1	Vmac_027157-T1	Vmac_022960-T1
Vmac_060069-T1	6	Voxy_024997-T1	0		Voxy_013765-T1	13	Vmac_027163-T1	0
Vmac_060084-T1	2	Voxy_025012-T1	0		Voxy_017599-T1	7	Vmac_027234-T1	0
Vmac_055343-T1	15	Voxy_025315-T1	0		Voxy_017600-T1	9	Vmac_027235-T1	0
Vmac_055332-T1	4	Voxy_025330-T1	Voxy_049034-T1		Voxy_017609-T1	3	Vmac_027245-T1	0
Vmac_030212-T1	10	Voxy_025423-T1	0		Voxy_017613-T1	7	Vmac_027248-T1	0
Vmac_030206-T1	4	Voxy_025432-T1	0		Voxy_023469-T1	3	Vmac_027265-T1	0
Vmac_030201-T1	7	Voxy_025434-T1	0		Voxy_023481-T1	7	Vmac_027278-T1	0
Vmac_043686-T1	10	Voxy_025510-T1	0		Voxy_023482-T1	5	Vmac_027279-T1	0
Vmac_043689-T1	4	Voxy_025513-T1	0		Voxy_022962-T1	6	Vmac_027378-T1	0
Vmac_043690-T1	1	Voxy_025514-T1	0		Voxy_009999-T1	7	Vmac_027443-T1	0
Vmac_013439-T1	7	Voxy_025551-T1	0		Voxy_009991-T1	4	Vmac_027451-T1	0
Vmac_006440-T1	7	Voxy_025811-T1	0		Voxy_009986-T1	5	Vmac_027455-T1	0
Vmac_006532-T1	2	Voxy_025902-T1	0		Voxy_001291-T1	3	Vmac_027632-T1	0
Vmac_006544-T1	1	Voxy_025914-T1	0		Voxy_001295-T1	2	Vmac_027632-T1	0
Vmac_006618-T1	8	Voxy_025959-T1	0		Voxy_001288-T1	1	Vmac_027633-T1	0
Vmac_006627-T1	10	Voxy_025973-T1	0		Voxy_001296-T1	14	Vmac_027634-T1	0
Vmac_006656-T1	4	Voxy_026013-T1	0		Voxy_001363-T1	4	Vmac_027719-T1	0
Vmac_006698-T1	4	Voxy_026051-T1	0		Voxy_001367-T1	12	Vmac_027721-T1	0
Vmac_006699-T1	8	Voxy_026052-T1	0		Voxy_001368-T1	2	Vmac_027723-T1	0
Vmac_006745-T1	9	Voxy_026109-T1	0		Voxy_059141-T1	3	Vmac_027741-T1	0
Vmac_006883-T1	4	Voxy_026250-T1	0		Voxy_059153-T1	7	Vmac_027754-T1	0
Vmac_006935-T1	5	Voxy_026292-T1	0		Voxy_059186-T1	8	Vmac_027783-T1	0
Vmac_028956-T1	10	Voxy_026374-T1	0		Voxy_059187-T1	6	Vmac_027784-T1	0
Vmac_029659-T1	5	Voxy_026488-T1	0		Voxy_059219-T1	2	Vmac_027818-T1	0
Vmac_036265-T1	2	Voxy_026604-T1	0		Voxy_042257-T1	6	Vmac_027942-T1	0
Vmac_022496-T1	15	Voxy_026770-T1	0		Voxy_042253-T1	1	Vmac_027947-T1	0
Vmac_022498-T1	3	Voxy_026773-T1	0		Voxy_042252-T1	1	Vmac_027948-T1	0
Vmac_048826-T1	2	Voxy_026864-T1	0		Voxy_042235-T1	4	Vmac_027967-T1	0
Vmac_032394-T1	3	Voxy_026921-T1	Voxy_015339-T1		Voxy_042210-T1	1	Vmac_027993-T1	0
Vmac_032461-T1	9	Voxy_026980-T1	0		Voxy_042171-T1	3	Vmac_028035-T1	0
Vmac_032475-T1	1	Voxy_026998-T1	0		Voxy_042157-T1	5	Vmac_028046-T1	0
Vmac_032530-T1	7	Voxy_027038-T1	0		Voxy_042114-T1	3	Vmac_028076-T1	0
Vmac_032707-T1	1	Voxy_027168-T1	0		Voxy_001170-T1	4	Vmac_028108-T1	0
Vmac_032745-T1	1	Voxy_027203-T1	0		Voxy_039802-T1	8	Vmac_028216-T1	0
Vmac_032746-T1	2	Voxy_027204-T1	0		Voxy_055664-T1	2	Vmac_028386-T1	0
Vmac_005459-T1	5	Voxy_027260-T1	0		Voxy_055675-T1	6	Vmac_028395-T1	0
Vmac_030971-T1	9	Voxy_027267-T1	0		Voxy_055697-T1	2	Vmac_028420-T1	0
Vmac_030942-T1	1	Voxy_027292-T1	0		Voxy_012224-T1	12	Vmac_028629-T1	0
Vmac_030924-T1	3	Voxy_027309-T1	0		Voxy_012182-T1	6	Vmac_028685-T1	0
Vmac_055647-T1	6	Voxy_027425-T1	0		Voxy_012181-T1	4	Vmac_028687-T1	0
Vmac_055654-T1	2	Voxy_027433-T1	0		Voxy_012149-T1	2	Vmac_028722-T1	0
Vmac_004299-T1	4	Voxy_027525-T1	0		Voxy_012109-T1	9	Vmac_028749-T1	0
Vmac_058917-T1	12	Voxy_027709-T1	0		Voxy_012122-T1	9	Vmac_028749-T1	0
Vmac_040634-T1	11	Voxy_027785-T1	0		Voxy_012089-T1	7	Vmac_028785-T1	0
Vmac_040633-T1	2	Voxy_027786-T1	0		Voxy_026374-T1	10	Vmac_028956-T1	0
Vmac_035302-T1	2	Voxy_027888-T1	0		Voxy_001974-T1	9	Vmac_029041-T1	0
Vmac_035278-T1	2	Voxy_027929-T1	0		Voxy_001930-T1	7	Vmac_029105-T1	0
Vmac_035212-T1	3	Voxy_028000-T1	0		Voxy_037386-T1	7	Vmac_029248-T1	0
Vmac_035201-T1	7	Voxy_028011-T1	0		Voxy_032693-T1	1	Vmac_029261-T1	0
Vmac_035027-T1	15	Voxy_028171-T1	0		Voxy_026488-T1	3	Vmac_029659-T1	0
Vmac_034886-T1	1	Voxy_028290-T1	0		Voxy_036499-T1	10	Vmac_029786-T1	0
Vmac_034734-T1	3	Voxy_028478-T1	0		Voxy_010222-T1	3	Vmac_029904-T1	0
Vmac_034696-T1	3	Voxy_028523-T1	0		Voxy_010199-T1	3	Vmac_029947-T1	0
Vmac_034537-T1	3	Voxy_028633-T1	0		Voxy_021950-T1	2	Vmac_030004-T1	0
Vmac_043518-T1	8	Voxy_028700-T1	0		Voxy_021947-T1	8	Vmac_030006-T1	0
Vmac_043532-T1	5	Voxy_028700-T1	0		Voxy_021926-T1	8	Vmac_030032-T1	0
Vmac_055073-T1	8	Voxy_028785-T1	0		Voxy_032103-T1	13	Vmac_030051-T1	0
Vmac_055077-T1	2	Voxy_028793-T1	0		Voxy_015425-T1	3	Vmac_030099-T1	0
Vmac_055078-T1	3	Voxy_028794-T1	0		Voxy_015381-T1	9	Vmac_030150-T1	0
Vmac_054767-T1	2	Voxy_028834-T1	0		Voxy_025434-T1	7	Vmac_030201-T1	0
Vmac_054770-T1	2	Voxy_028839-T1	0		Voxy_025432-T1	4	Vmac_030206-T1	0
Vmac_040289-T1	13	Voxy_029120-T1	0		Voxy_025423-T1	11	Vmac_030212-T1	0
Vmac_040281-T1	8	Voxy_029121-T1	0		Voxy_043220-T1	2	Vmac_030390-T1	0
Vmac_038209-T1	6	Voxy_029166-T1	0		Voxy_043176-T1	12	Vmac_030443-T1	0
Vmac_038171-T1	14	Voxy_029185-T1	0		Voxy_043135-T1	6	Vmac_030475-T1	0
Vmac_038152-T1	3	Voxy_029209-T1	0		Voxy_051907-T1	5	Vmac_030556-T1	0
Vmac_038027-T1	11	Voxy_029354-T1	0		Voxy_052064-T1	6	Vmac_030711-T1	0
Vmac_038008-T1	10	Voxy_029361-T1	0		Voxy_052074-T1	13	Vmac_030720-T1	0
Vmac_038019-T1	9	Voxy_029361-T1	0		Voxy_052083-T1	3	Vmac_030727-T1	0
Vmac_038005-T1	8	Voxy_029373-T1	0		Voxy_052089-T1	5	Vmac_030735-T1	0
Vmac_038003-T1	8	Voxy_029379-T1	0		Voxy_052121-T1	20	Vmac_030760-T1	0
Vmac_038000-T1	9	Voxy_029382-T1	0		Voxy_055065-T1	2	Vmac_030873-T1	0
Vmac_038009-T1	4	Voxy_029389-T1	0		Voxy_027309-T1	1	Vmac_030924-T1	0
Vmac_037991-T1	2	Voxy_029396-T1	0		Voxy_027292-T1	1	Vmac_030942-T1	0
Vmac_037989-T1	9	Voxy_029398-T1	0		Voxy_027267-T1	8	Vmac_030971-T1	0
Vmac_037980-T1	5	Voxy_029408-T1	0		Voxy_033201-T1	7	Vmac_030971-T1	0
Vmac_037855-T1	6	Voxy_029526-T1	0		Voxy_029960-T1	11	Vmac_031000-T1	0
Vmac_058873-T1	3	Voxy_029610-T1	0		Voxy_033228-T1	10	Vmac_031000-T1	0
Vmac_012847-T1	3	Voxy_029917-T1	0		Voxy_029964-T1	2	Vmac_031007-T1	0
Vmac_012845-T1	2	Voxy_029920-T1	0		Voxy_016401-T1	10	Vmac_031057-T1	0
Vmac_031007-T1	2	Voxy_029964-T1	0		Voxy_016380-T1	10	Vmac_031081-T1	0
Vmac_033367-T1	4	Voxy_030072-T1	0		Voxy_016404-T1	4	Vmac_031084-T1	0
Vmac_033280-T1	11	Voxy_030136-T1	0		Voxy_016374-T1	6	Vmac_031086-T1	0
Vmac_033255-T1	4	Voxy_030163-T1	0		Voxy_019607-T1	2	Vmac_031117-T1	0
Vmac_033200-T1	1	Voxy_030228-T1	0		Voxy_019608-T1	6	Vmac_031118-T1	0
Vmac_033167-T1	12	Voxy_030268-T1	0		Voxy_019689-T1	8	Vmac_031192-T1	0
Vmac_033100-T1	11	Voxy_030341-T1	0		Voxy_019707-T1	14	Vmac_031210-T1	0
Vmac_033086-T1	12	Voxy_030354-T1	0		Voxy_019731-T1	16	Vmac_031238-T1	0
Vmac_033085-T1	12	Voxy_030356-T1	0		Voxy_019736-T1	6	Vmac_031242-T1	0
Vmac_033069-T1	2	Voxy_030378-T1	0		Voxy_019742-T1	4	Vmac_031250-T1	0
Vmac_037287-T1	6	Voxy_030593-T1	0		Voxy_019748-T1	6	Vmac_031255-T1	0
Vmac_037318-T1	3	Voxy_030621-T1	0		Voxy_019747-T1	4	Vmac_031257-T1	0
Vmac_037309-T1	7	Voxy_030623-T1	0		Voxy_019752-T1	5	Vmac_031258-T1	0
Vmac_037324-T1	1	Voxy_030632-T1	0		Voxy_019766-T1	12	Vmac_031264-T1	0
Vmac_037377-T1	16	Voxy_030682-T1	0		Voxy_019738-T1	8	Vmac_031264-T1	0
Vmac_037472-T1	18	Voxy_030753-T1	0		Voxy_019770-T1	6	Vmac_031265-T1	0
Vmac_037493-T1	12	Voxy_030779-T1	0		Voxy_019780-T1	3	Vmac_031277-T1	0
Vmac_037512-T1	9	Voxy_030795-T1	0		Voxy_047533-T1	3	Vmac_031318-T1	0
Vmac_037514-T1	4	Voxy_030797-T1	0		Voxy_047535-T1	9	Vmac_031320-T1	0
Vmac_037515-T1	7	Voxy_030799-T1	0		Voxy_047537-T1	6	Vmac_031321-T1	0
Vmac_037587-T1	1	Voxy_030870-T1	0		Voxy_047534-T1	4	Vmac_031323-T1	0
Vmac_039387-T1	9	Voxy_031047-T1	0		Voxy_047649-T1	2	Vmac_031441-T1	0
Vmac_039382-T1	6	Voxy_031052-T1	0		Voxy_047654-T1	1	Vmac_031445-T1	0
Vmac_035915-T1	17	Voxy_031161-T1	0		Voxy_015221-T1	2	Vmac_031531-T1	0
Vmac_014241-T1	1	Voxy_031186-T1	0		Voxy_015204-T1	2	Vmac_031555-T1	0
Vmac_014242-T1	2	Voxy_031187-T1	0		Voxy_040441-T1	6	Vmac_031557-T1	0
Vmac_018933-T1	3	Voxy_031312-T1	0		Voxy_050973-T1	7	Vmac_031621-T1	0
Vmac_038271-T1	8	Voxy_031501-T1	0		Voxy_050979-T1	6	Vmac_031622-T1	0
Vmac_038361-T1	8	Voxy_031588-T1	0		Voxy_050980-T1	4	Vmac_031626-T1	0
Vmac_038375-T1	8	Voxy_031597-T1	0		Voxy_050986-T1	4	Vmac_031633-T1	0
Vmac_038379-T1	7	Voxy_031599-T1	0		Voxy_050987-T1	3	Vmac_031636-T1	0
Vmac_038391-T1	2	Voxy_031605-T1	0		Voxy_051011-T1	8	Vmac_031663-T1	0
Vmac_038392-T1	8	Voxy_031606-T1	0		Voxy_051154-T1	2	Vmac_031811-T1	0
Vmac_038466-T1	12	Voxy_031676-T1	0		Voxy_051230-T1	8	Vmac_031881-T1	0
Vmac_020391-T1	7	Voxy_031804-T1	0		Voxy_053055-T1	2	Vmac_031899-T1	0
Vmac_020392-T1	9	Voxy_031805-T1	0		Voxy_053040-T1	12	Vmac_031926-T1	0
Vmac_022270-T1	2	Voxy_031942-T1	0		Voxy_053023-T1	8	Vmac_031947-T1	0
Vmac_022230-T1	2	Voxy_031968-T1	0		Voxy_053021-T1	2	Vmac_031949-T1	0
Vmac_022226-T1	5	Voxy_031973-T1	0		Voxy_053004-T1	10	Vmac_031963-T1	0
Vmac_039415-T1	1	Voxy_032024-T1	0		Voxy_039774-T1	5	Vmac_032071-T1	0
Vmac_030051-T1	13	Voxy_032103-T1	0		Voxy_000475-T1	4	Vmac_032172-T1	0
Vmac_009135-T1	11	Voxy_032316-T1	0		Voxy_000561-T1	7	Vmac_032264-T1	0
Vmac_042623-T1	4	Voxy_032579-T1	0		Voxy_000562-T1	8	Vmac_032265-T1	0
Vmac_029261-T1	1	Voxy_032693-T1	0		Voxy_000565-T1	1	Vmac_032267-T1	0
Vmac_034431-T1	4	Voxy_032742-T1	0		Voxy_000603-T1	9	Vmac_032309-T1	0
Vmac_004175-T1	3	Voxy_032861-T1	0		Voxy_000641-T1	3	Vmac_032345-T1	0
Vmac_004142-T1	1	Voxy_032895-T1	0		Voxy_000659-T1	3	Vmac_032366-T1	0
Vmac_004143-T1	12	Voxy_032897-T1	0		Voxy_026921-T1	3	Vmac_032394-T1	Vmac_049269-T1
Vmac_004126-T1	8	Voxy_032910-T1	0		Voxy_026980-T1	8	Vmac_032461-T1	0
Vmac_004116-T1	12	Voxy_032920-T1	0		Voxy_026998-T1	1	Vmac_032475-T1	0
Vmac_004083-T1	6	Voxy_032931-T1	0		Voxy_027038-T1	8	Vmac_032530-T1	0
Vmac_004103-T1	3	Voxy_032934-T1	0		Voxy_027168-T1	1	Vmac_032707-T1	0
Vmac_004100-T1	7	Voxy_032937-T1	0		Voxy_027203-T1	4	Vmac_032745-T1	0
Vmac_004076-T1	1	Voxy_032943-T1	0		Voxy_027204-T1	1	Vmac_032746-T1	0
Vmac_004101-T1	1	Voxy_032943-T1	0		Voxy_027234-T1	7	Vmac_032772-T1	0
Vmac_046325-T1	3	Voxy_033039-T1	0		Voxy_005295-T1	7	Vmac_032999-T1	0
Vmac_016925-T1	2	Voxy_033096-T1	0		Voxy_030378-T1	2	Vmac_033069-T1	0
Vmac_031000-T1	10	Voxy_033228-T1	0		Voxy_030356-T1	2	Vmac_033085-T1	0
Vmac_047196-T1	8	Voxy_033355-T1	0		Voxy_030354-T1	5	Vmac_033086-T1	0
Vmac_047195-T1	6	Voxy_033356-T1	0		Voxy_030268-T1	12	Vmac_033167-T1	0
Vmac_047135-T1	7	Voxy_033394-T1	0		Voxy_030228-T1	1	Vmac_033200-T1	0
Vmac_047102-T1	2	Voxy_033433-T1	0		Voxy_030163-T1	4	Vmac_033255-T1	0
Vmac_046985-T1	3	Voxy_033558-T1	0		Voxy_030136-T1	10	Vmac_033280-T1	0
Vmac_046979-T1	5	Voxy_033561-T1	0		Voxy_030022-T1	3	Vmac_033426-T1	0
Vmac_046955-T1	4	Voxy_033596-T1	0		Voxy_036793-T1	5	Vmac_033478-T1	0
Vmac_046949-T1	7	Voxy_033605-T1	0		Voxy_036767-T1	3	Vmac_033513-T1	0
Vmac_046879-T1	2	Voxy_033672-T1	0		Voxy_036730-T1	1	Vmac_033547-T1	0
Vmac_046850-T1	12	Voxy_033707-T1	0		Voxy_036693-T1	8	Vmac_033582-T1	0
Vmac_046536-T1	2	Voxy_033966-T1	0		Voxy_036691-T1	3	Vmac_033585-T1	0
Vmac_046523-T1	3	Voxy_033978-T1	0		Voxy_039396-T1	13	Vmac_033651-T1	0
Vmac_052792-T1	3	Voxy_034115-T1	0		Voxy_045032-T1	2	Vmac_033779-T1	0
Vmac_039559-T1	4	Voxy_034140-T1	0		Voxy_023681-T1	10	Vmac_033931-T1	0
Vmac_042525-T1	6	Voxy_034199-T1	0		Voxy_040521-T1	10	Vmac_033993-T1	0
Vmac_042522-T1	3	Voxy_034203-T1	0		Voxy_040541-T1	2	Vmac_034010-T1	0
Vmac_058331-T1	5	Voxy_034266-T1	0		Voxy_040568-T1	5	Vmac_034037-T1	0
Vmac_041555-T1	2	Voxy_034303-T1	0		Voxy_040591-T1	3	Vmac_034051-T1	0
Vmac_041546-T1	3	Voxy_034310-T1	0		Voxy_040637-T1	2	Vmac_034098-T1	0
Vmac_049313-T1	9	Voxy_034553-T1	0		Voxy_005588-T1	3	Vmac_034290-T1	0
Vmac_019060-T1	6	Voxy_034801-T1	0		Voxy_005596-T1	8	Vmac_034297-T1	0
Vmac_019070-T1	8	Voxy_034811-T1	0		Voxy_004654-T1	2	Vmac_034359-T1	0
Vmac_019091-T1	4	Voxy_034835-T1	0		Voxy_004624-T1	3	Vmac_034395-T1	0
Vmac_019154-T1	1	Voxy_034907-T1	0		Voxy_032742-T1	5	Vmac_034431-T1	0
Vmac_019209-T1	6	Voxy_034977-T1	0		Voxy_028633-T1	3	Vmac_034537-T1	0
Vmac_019238-T1	6	Voxy_034977-T1	0		Voxy_028523-T1	3	Vmac_034696-T1	0
Vmac_019249-T1	14	Voxy_034994-T1	0		Voxy_028478-T1	3	Vmac_034734-T1	0
Vmac_019261-T1	4	Voxy_035002-T1	0		Voxy_028290-T1	1	Vmac_034886-T1	0
Vmac_019270-T1	6	Voxy_035013-T1	0		Voxy_028171-T1	14	Vmac_035027-T1	0
Vmac_019312-T1	8	Voxy_035056-T1	0		Voxy_028011-T1	7	Vmac_035201-T1	0
Vmac_019316-T1	16	Voxy_035059-T1	0		Voxy_028000-T1	3	Vmac_035212-T1	Vmac_044840-T1
Vmac_019324-T1	3	Voxy_035068-T1	0		Voxy_027929-T1	2	Vmac_035278-T1	0
Vmac_019323-T1	6	Voxy_035070-T1	0		Voxy_016560-T1	8	Vmac_035391-T1	0
Vmac_019377-T1	1	Voxy_035122-T1	0		Voxy_016562-T1	7	Vmac_035392-T1	0
Vmac_019384-T1	8	Voxy_035123-T1	0		Voxy_016622-T1	9	Vmac_035460-T1	0
Vmac_019386-T1	9	Voxy_035128-T1	0		Voxy_036290-T1	9	Vmac_035484-T1	0
Vmac_019391-T1	5	Voxy_035139-T1	0		Voxy_036289-T1	2	Vmac_035486-T1	0
Vmac_019395-T1	15	Voxy_035143-T1	0		Voxy_036249-T1	5	Vmac_035528-T1	0
Vmac_019422-T1	3	Voxy_035169-T1	0		Voxy_036199-T1	3	Vmac_035585-T1	0
Vmac_019455-T1	12	Voxy_035202-T1	0		Voxy_036154-T1	3	Vmac_035629-T1	0
Vmac_019457-T1	8	Voxy_035204-T1	0		Voxy_016887-T1	6	Vmac_035668-T1	0
Vmac_019459-T1	15	Voxy_035214-T1	0		Voxy_016939-T1	9	Vmac_035725-T1	0
Vmac_019492-T1	5	Voxy_035241-T1	0		Voxy_016973-T1	2	Vmac_035760-T1	0
Vmac_019514-T1	5	Voxy_035263-T1	0		Voxy_016986-T1	14	Vmac_035774-T1	0
Vmac_019516-T1	10	Voxy_035265-T1	0		Voxy_017025-T1	6	Vmac_035817-T1	0
Vmac_019526-T1	10	Voxy_035274-T1	0		Voxy_017066-T1	8	Vmac_035854-T1	0
Vmac_019536-T1	4	Voxy_035291-T1	0		Voxy_031161-T1	16	Vmac_035915-T1	0
Vmac_019621-T1	2	Voxy_035381-T1	0		Voxy_053421-T1	6	Vmac_035974-T1	0
Vmac_019648-T1	6	Voxy_035406-T1	0		Voxy_053515-T1	1	Vmac_036065-T1	0
Vmac_019652-T1	3	Voxy_035411-T1	0		Voxy_053523-T1	5	Vmac_036072-T1	0
Vmac_019707-T1	1	Voxy_035461-T1	0		Voxy_053565-T1	1	Vmac_036115-T1	0
Vmac_019708-T1	1	Voxy_035462-T1	0		Voxy_053658-T1	7	Vmac_036194-T1	0
Vmac_019749-T1	11	Voxy_035501-T1	0		Voxy_053659-T1	6	Vmac_036195-T1	0
Vmac_019766-T1	3	Voxy_035522-T1	0		Voxy_053671-T1	4	Vmac_036210-T1	0
Vmac_019780-T1	10	Voxy_035542-T1	0		Voxy_026604-T1	1	Vmac_036265-T1	0
Vmac_019823-T1	3	Voxy_035571-T1	0		Voxy_002852-T1	9	Vmac_036410-T1	0
Vmac_019840-T1	13	Voxy_035590-T1	0		Voxy_013009-T1	3	Vmac_036541-T1	0
Vmac_019880-T1	7	Voxy_035636-T1	0		Voxy_054796-T1	10	Vmac_036651-T1	0
Vmac_019881-T1	9	Voxy_035638-T1	0		Voxy_045315-T1	3	Vmac_036737-T1	0
Vmac_019882-T1	10	Voxy_035639-T1	0		Voxy_045309-T1	7	Vmac_036740-T1	0
Vmac_019883-T1	5	Voxy_035640-T1	0		Voxy_045188-T1	6	Vmac_036852-T1	0
Vmac_019909-T1	8	Voxy_035666-T1	0		Voxy_045179-T1	11	Vmac_036859-T1	Vmac_011126-T1
Vmac_019911-T1	10	Voxy_035669-T1	0		Voxy_039555-T1	4	Vmac_036884-T1	0
Vmac_019918-T1	10	Voxy_035679-T1	0		Voxy_014695-T1	7	Vmac_036945-T1	0
Vmac_019919-T1	3	Voxy_035680-T1	0		Voxy_014717-T1	10	Vmac_036969-T1	Vmac_011285-T1
Vmac_019920-T1	3	Voxy_035682-T1	0		Voxy_014744-T1	1	Vmac_036998-T1	0
Vmac_019941-T1	11	Voxy_035713-T1	0		Voxy_014747-T1	12	Vmac_037003-T1	0
Vmac_019995-T1	1	Voxy_035803-T1	0		Voxy_035993-T1	7	Vmac_037092-T1	0
Vmac_020002-T1	1	Voxy_035808-T1	0		Voxy_030593-T1	6	Vmac_037287-T1	0
Vmac_020018-T1	8	Voxy_035817-T1	0		Voxy_030623-T1	7	Vmac_037309-T1	0
Vmac_044840-T1	2	Voxy_035985-T1	Voxy_028000-T1		Voxy_030621-T1	3	Vmac_037318-T1	0
Vmac_037092-T1	6	Voxy_035993-T1	0		Voxy_030632-T1	1	Vmac_037324-T1	0
Vmac_018041-T1	4	Voxy_036016-T1	0		Voxy_030682-T1	15	Vmac_037377-T1	0
Vmac_018017-T1	3	Voxy_036040-T1	0		Voxy_030753-T1	11	Vmac_037472-T1	0
Vmac_035629-T1	3	Voxy_036154-T1	0		Voxy_030779-T1	8	Vmac_037493-T1	0
Vmac_035585-T1	3	Voxy_036199-T1	0		Voxy_030795-T1	8	Vmac_037512-T1	0
Vmac_035528-T1	5	Voxy_036249-T1	0		Voxy_030797-T1	4	Vmac_037514-T1	0
Vmac_035484-T1	8	Voxy_036290-T1	0		Voxy_030799-T1	3	Vmac_037515-T1	0
Vmac_029786-T1	10	Voxy_036499-T1	0		Voxy_030870-T1	1	Vmac_037587-T1	0
Vmac_003550-T1	11	Voxy_036559-T1	0		Voxy_029526-T1	6	Vmac_037855-T1	0
Vmac_025495-T1	2	Voxy_036592-T1	0		Voxy_029408-T1	5	Vmac_037980-T1	0
Vmac_033585-T1	3	Voxy_036691-T1	0		Voxy_029398-T1	9	Vmac_037989-T1	0
Vmac_033582-T1	8	Voxy_036693-T1	0		Voxy_029396-T1	1	Vmac_037991-T1	0
Vmac_033547-T1	1	Voxy_036730-T1	0		Voxy_029382-T1	9	Vmac_038000-T1	0
Vmac_033513-T1	3	Voxy_036767-T1	0		Voxy_029393-T1	9	Vmac_038000-T1	0
Vmac_033478-T1	5	Voxy_036793-T1	0		Voxy_029379-T1	7	Vmac_038003-T1	0
Vmac_020456-T1	2	Voxy_036932-T1	0		Voxy_029373-T1	6	Vmac_038005-T1	0
Vmac_059084-T1	5	Voxy_037051-T1	0		Voxy_029361-T1	10	Vmac_038008-T1	0
Vmac_059067-T1	2	Voxy_037064-T1	0		Voxy_029389-T1	5	Vmac_038009-T1	0
Vmac_059066-T1	2	Voxy_037065-T1	0		Voxy_029354-T1	11	Vmac_038027-T1	0
Vmac_059065-T1	2	Voxy_037068-T1	0		Voxy_029209-T1	3	Vmac_038152-T1	0
Vmac_044643-T1	18	Voxy_037154-T1	0		Voxy_029185-T1	16	Vmac_038171-T1	0
Vmac_044624-T1	1	Voxy_037161-T1	0		Voxy_029166-T1	6	Vmac_038209-T1	Vmac_004376-T1
Vmac_044623-T1	4	Voxy_037162-T1	0		Voxy_031501-T1	5	Vmac_038271-T1	0
Vmac_044550-T1	3	Voxy_037212-T1	0		Voxy_031588-T1	8	Vmac_038361-T1	0
Vmac_044529-T1	4	Voxy_037239-T1	0		Voxy_031597-T1	8	Vmac_038375-T1	0
Vmac_044491-T1	2	Voxy_037279-T1	0		Voxy_031599-T1	7	Vmac_038379-T1	0
Vmac_029248-T1	7	Voxy_037386-T1	0		Voxy_031605-T1	1	Vmac_038391-T1	0
Vmac_039153-T1	11	Voxy_037424-T1	0		Voxy_031606-T1	5	Vmac_038392-T1	0
Vmac_039159-T1	2	Voxy_037438-T1	0		Voxy_031676-T1	12	Vmac_038466-T1	0
Vmac_057218-T1	4	Voxy_037447-T1	0		Voxy_009587-T1	1	Vmac_038615-T1	0
Vmac_043739-T1	4	Voxy_037492-T1	0		Voxy_009536-T1	9	Vmac_038683-T1	0
Vmac_055790-T1	7	Voxy_037552-T1	0		Voxy_009503-T1	13	Vmac_038730-T1	0
Vmac_055789-T1	1	Voxy_037553-T1	0		Voxy_009444-T1	3	Vmac_038787-T1	0
Vmac_055788-T1	4	Voxy_037554-T1	0		Voxy_009216-T1	7	Vmac_039087-T1	0
Vmac_055768-T1	2	Voxy_037572-T1	0		Voxy_009208-T1	13	Vmac_039102-T1	0
Vmac_055707-T1	11	Voxy_037635-T1	0		Voxy_037424-T1	10	Vmac_039153-T1	0
Vmac_055985-T1	2	Voxy_037738-T1	0		Voxy_037438-T1	1	Vmac_039159-T1	0
Vmac_055975-T1	5	Voxy_037745-T1	0		Voxy_031052-T1	4	Vmac_039382-T1	0
Vmac_055877-T1	8	Voxy_037857-T1	0		Voxy_031047-T1	12	Vmac_039387-T1	0
Vmac_056136-T1	9	Voxy_037958-T1	0		Voxy_032024-T1	3	Vmac_039415-T1	0
Vmac_056139-T1	6	Voxy_037960-T1	0		Voxy_042361-T1	11	Vmac_039416-T1	0
Vmac_056170-T1	4	Voxy_037985-T1	0		Voxy_034140-T1	6	Vmac_039559-T1	0
Vmac_056172-T1	7	Voxy_037986-T1	0		Voxy_027692-T1	7	Vmac_039588-T1	0
Vmac_056209-T1	8	Voxy_038016-T1	0		Voxy_012930-T1	8	Vmac_039653-T1	0
Vmac_056210-T1	8	Voxy_038021-T1	0		Voxy_049898-T1	2	Vmac_039688-T1	0
Vmac_056263-T1	3	Voxy_038078-T1	0		Voxy_049933-T1	13	Vmac_039728-T1	0
Vmac_056292-T1	8	Voxy_038110-T1	0		Voxy_049939-T1	4	Vmac_039736-T1	0
Vmac_056293-T1	13	Voxy_038111-T1	0		Voxy_049944-T1	11	Vmac_039737-T1	0
Vmac_056331-T1	4	Voxy_038148-T1	0		Voxy_016865-T1	7	Vmac_039901-T1	0
Vmac_056333-T1	1	Voxy_038150-T1	0		Voxy_001688-T1	10	Vmac_039955-T1	0
Vmac_056361-T1	5	Voxy_038168-T1	0		Voxy_050768-T1	3	Vmac_040059-T1	0
Vmac_056368-T1	4	Voxy_038182-T1	0		Voxy_050769-T1	3	Vmac_040060-T1	0
Vmac_056417-T1	2	Voxy_038221-T1	0		Voxy_050785-T1	7	Vmac_040097-T1	0
Vmac_056451-T1	2	Voxy_038250-T1	0		Voxy_050787-T1	7	Vmac_040099-T1	0
Vmac_056452-T1	1	Voxy_038251-T1	0		Voxy_050799-T1	8	Vmac_040120-T1	0
Vmac_056475-T1	2	Voxy_038282-T1	0		Voxy_050862-T1	4	Vmac_040185-T1	0
Vmac_056489-T1	5	Voxy_038296-T1	0		Voxy_019908-T1	2	Vmac_040229-T1	0
Vmac_018167-T1	6	Voxy_038356-T1	0		Voxy_029121-T1	11	Vmac_040281-T1	0
Vmac_018278-T1	1	Voxy_038476-T1	0		Voxy_029120-T1	8	Vmac_040289-T1	0
Vmac_018312-T1	10	Voxy_038501-T1	0		Voxy_055233-T1	7	Vmac_040356-T1	0
Vmac_018299-T1	5	Voxy_038501-T1	0		Voxy_055262-T1	3	Vmac_040379-T1	0
Vmac_018307-T1	7	Voxy_038505-T1	0		Voxy_043386-T1	1	Vmac_040456-T1	0
Vmac_018318-T1	9	Voxy_038513-T1	0		Voxy_043506-T1	8	Vmac_040566-T1	0
Vmac_018320-T1	5	Voxy_038515-T1	0		Voxy_043515-T1	6	Vmac_040578-T1	0
Vmac_018322-T1	8	Voxy_038516-T1	0		Voxy_027786-T1	2	Vmac_040633-T1	0
Vmac_018323-T1	7	Voxy_038517-T1	0		Voxy_027785-T1	12	Vmac_040634-T1	0
Vmac_018341-T1	1	Voxy_038537-T1	0		Voxy_045475-T1	1	Vmac_040771-T1	0
Vmac_018360-T1	2	Voxy_038551-T1	0		Voxy_045464-T1	2	Vmac_040779-T1	0
Vmac_018386-T1	2	Voxy_038571-T1	0		Voxy_024922-T1	5	Vmac_040977-T1	0
Vmac_018426-T1	2	Voxy_038592-T1	0		Voxy_022746-T1	8	Vmac_041441-T1	0
Vmac_018472-T1	7	Voxy_038642-T1	0		Voxy_034310-T1	4	Vmac_041546-T1	0
Vmac_018502-T1	8	Voxy_038673-T1	0		Voxy_034303-T1	2	Vmac_041555-T1	0
Vmac_059360-T1	11	Voxy_038742-T1	0		Voxy_002666-T1	2	Vmac_041766-T1	0
Vmac_059331-T1	5	Voxy_038771-T1	0		Voxy_018599-T1	19	Vmac_042043-T1	0
Vmac_059299-T1	12	Voxy_038806-T1	0		Voxy_018588-T1	4	Vmac_042056-T1	0
Vmac_059298-T1	2	Voxy_038808-T1	0		Voxy_020385-T1	4	Vmac_042173-T1	0
Vmac_059247-T1	7	Voxy_038846-T1	0		Voxy_020380-T1	7	Vmac_042179-T1	0
Vmac_059244-T1	3	Voxy_038850-T1	0		Voxy_034203-T1	3	Vmac_042522-T1	0
Vmac_059193-T1	5	Voxy_038897-T1	0		Voxy_034199-T1	6	Vmac_042525-T1	0
Vmac_059165-T1	8	Voxy_038924-T1	0		Voxy_015876-T1	4	Vmac_042722-T1	0
Vmac_059163-T1	9	Voxy_038927-T1	0		Voxy_015801-T1	8	Vmac_042773-T1	0
Vmac_059712-T1	2	Voxy_039016-T1	0		Voxy_046153-T1	1	Vmac_042956-T1	0
Vmac_059734-T1	3	Voxy_039031-T1	0		Voxy_046104-T1	5	Vmac_043023-T1	0
Vmac_059732-T1	6	Voxy_039035-T1	0		Voxy_046101-T1	10	Vmac_043026-T1	0
Vmac_059733-T1	3	Voxy_039036-T1	0		Voxy_046100-T1	1	Vmac_043029-T1	0
Vmac_059740-T1	10	Voxy_039037-T1	0		Voxy_046099-T1	10	Vmac_043036-T1	0
Vmac_059736-T1	5	Voxy_039038-T1	0		Voxy_046097-T1	4	Vmac_043038-T1	0
Vmac_059737-T1	2	Voxy_039039-T1	0		Voxy_046088-T1	4	Vmac_043045-T1	0
Vmac_059749-T1	8	Voxy_039055-T1	0		Voxy_046081-T1	7	Vmac_043049-T1	0
Vmac_059805-T1	6	Voxy_039106-T1	0		Voxy_046052-T1	1	Vmac_043115-T1	0
Vmac_059833-T1	5	Voxy_039106-T1	0		Voxy_045947-T1	5	Vmac_043249-T1	0
Vmac_059807-T1	7	Voxy_039109-T1	0		Voxy_045933-T1	4	Vmac_043261-T1	0
Vmac_059879-T1	8	Voxy_039158-T1	0		Voxy_045905-T1	8	Vmac_043289-T1	0
Vmac_059944-T1	2	Voxy_039225-T1	0		Voxy_045864-T1	5	Vmac_043326-T1	0
Vmac_059945-T1	2	Voxy_039226-T1	0		Voxy_045839-T1	6	Vmac_043352-T1	0
Vmac_059958-T1	1	Voxy_039235-T1	0		Voxy_045797-T1	8	Vmac_043390-T1	0
Vmac_059973-T1	10	Voxy_039251-T1	0		Voxy_028700-T1	8	Vmac_043518-T1	0
Vmac_059984-T1	5	Voxy_039267-T1	0		Voxy_021037-T1	2	Vmac_043572-T1	0
Vmac_060005-T1	8	Voxy_039291-T1	0		Voxy_021038-T1	1	Vmac_043573-T1	0
Vmac_060008-T1	10	Voxy_039295-T1	0		Voxy_021063-T1	9	Vmac_043577-T1	0
Vmac_057715-T1	2	Voxy_039346-T1	0		Voxy_021049-T1	5	Vmac_043577-T1	0
Vmac_036884-T1	4	Voxy_039555-T1	0		Voxy_021114-T1	6	Vmac_043649-T1	0
Vmac_004682-T1	13	Voxy_039583-T1	0		Voxy_021125-T1	8	Vmac_043660-T1	0
Vmac_012992-T1	8	Voxy_039631-T1	0		Voxy_021128-T1	9	Vmac_043666-T1	0
Vmac_012904-T1	1	Voxy_039712-T1	0		Voxy_025510-T1	10	Vmac_043686-T1	0
Vmac_012898-T1	14	Voxy_039716-T1	0		Voxy_025513-T1	4	Vmac_043689-T1	0
Vmac_028216-T1	11	Voxy_039802-T1	0		Voxy_025514-T1	1	Vmac_043690-T1	0
Vmac_054384-T1	12	Voxy_040007-T1	0		Voxy_037492-T1	4	Vmac_043739-T1	0
Vmac_054314-T1	11	Voxy_040007-T1	0		Voxy_019203-T1	11	Vmac_044082-T1	0
Vmac_054444-T1	9	Voxy_040071-T1	0		Voxy_019218-T1	14	Vmac_044098-T1	0
Vmac_054481-T1	9	Voxy_040116-T1	0		Voxy_019254-T1	6	Vmac_044133-T1	0
Vmac_054526-T1	1	Voxy_040151-T1	0		Voxy_019274-T1	4	Vmac_044158-T1	0
Vmac_054573-T1	11	Voxy_040189-T1	0		Voxy_019403-T1	1	Vmac_044294-T1	0
Vmac_054576-T1	9	Voxy_040195-T1	0		Voxy_019494-T1	9	Vmac_044396-T1	0
Vmac_054700-T1	2	Voxy_040312-T1	0		Voxy_019525-T1	2	Vmac_044425-T1	0
Vmac_008254-T1	11	Voxy_040327-T1	0		Voxy_019551-T1	7	Vmac_044449-T1	0
Vmac_008267-T1	5	Voxy_040340-T1	0		Voxy_019550-T1	11	Vmac_044450-T1	0
Vmac_005164-T1	2	Voxy_040379-T1	0		Voxy_019565-T1	3	Vmac_044464-T1	0
Vmac_031557-T1	7	Voxy_040441-T1	0		Voxy_019569-T1	1	Vmac_044468-T1	0
Vmac_033993-T1	10	Voxy_040521-T1	0		Voxy_019578-T1	14	Vmac_044469-T1	0
Vmac_034037-T1	5	Voxy_040568-T1	0		Voxy_019581-T1	3	Vmac_044476-T1	0
Vmac_034051-T1	3	Voxy_040591-T1	0		Voxy_037279-T1	2	Vmac_044491-T1	0
Vmac_034098-T1	2	Voxy_040637-T1	0		Voxy_037239-T1	4	Vmac_044529-T1	0
Vmac_024933-T1	3	Voxy_041263-T1	0		Voxy_037212-T1	4	Vmac_044550-T1	0
Vmac_024871-T1	5	Voxy_041306-T1	0		Voxy_037162-T1	4	Vmac_044623-T1	0
Vmac_024472-T1	11	Voxy_041625-T1	0		Voxy_037161-T1	1	Vmac_044624-T1	0
Vmac_024314-T1	15	Voxy_041780-T1	0		Voxy_018279-T1	1	Vmac_044687-T1	0
Vmac_024306-T1	11	Voxy_041787-T1	0		Voxy_058816-T1	3	Vmac_044780-T1	0
Vmac_024301-T1	1	Voxy_041796-T1	0		Voxy_058830-T1	10	Vmac_044797-T1	0
Vmac_024299-T1	19	Voxy_041805-T1	0		Voxy_035985-T1	2	Vmac_044840-T1	0
Vmac_024251-T1	2	Voxy_041857-T1	0		Voxy_052541-T1	5	Vmac_044942-T1	0
Vmac_024233-T1	3	Voxy_041866-T1	0		Voxy_052538-T1	5	Vmac_044944-T1	0
Vmac_024213-T1	1	Voxy_041882-T1	0		Voxy_052525-T1	8	Vmac_044956-T1	0
Vmac_024161-T1	3	Voxy_041929-T1	Voxy_017924-T1		Voxy_052427-T1	8	Vmac_045054-T1	0
Vmac_024156-T1	11	Voxy_041935-T1	0		Voxy_052418-T1	7	Vmac_045065-T1	0
Vmac_024153-T1	8	Voxy_041938-T1	0		Voxy_052417-T1	7	Vmac_045066-T1	0
Vmac_055257-T1	7	Voxy_042068-T1	0		Voxy_018760-T1	3	Vmac_045162-T1	0
Vmac_055256-T1	1	Voxy_042070-T1	0		Voxy_012567-T1	11	Vmac_045230-T1	0
Vmac_055255-T1	9	Voxy_042071-T1	0		Voxy_012568-T1	13	Vmac_045231-T1	0
Vmac_028076-T1	2	Voxy_042114-T1	0		Voxy_012569-T1	9	Vmac_045232-T1	0
Vmac_028046-T1	5	Voxy_042157-T1	0		Voxy_012593-T1	9	Vmac_045251-T1	0
Vmac_028035-T1	3	Voxy_042171-T1	Voxy_017157-T1		Voxy_012609-T1	6	Vmac_045261-T1	0
Vmac_027993-T1	1	Voxy_042210-T1	0		Voxy_012631-T1	11	Vmac_045279-T1	0
Vmac_027967-T1	4	Voxy_042235-T1	0		Voxy_012632-T1	2	Vmac_045280-T1	0
Vmac_027948-T1	2	Voxy_042252-T1	0		Voxy_012637-T1	2	Vmac_045283-T1	0
Vmac_027947-T1	1	Voxy_042253-T1	0		Voxy_012640-T1	3	Vmac_045289-T1	0
Vmac_027942-T1	6	Voxy_042257-T1	0		Voxy_012704-T1	4	Vmac_045351-T1	0
Vmac_039416-T1	11	Voxy_042361-T1	0		Voxy_012710-T1	1	Vmac_045357-T1	0
Vmac_004619-T1	6	Voxy_042445-T1	0		Voxy_012747-T1	3	Vmac_045411-T1	0
Vmac_004615-T1	2	Voxy_042451-T1	0		Voxy_012748-T1	5	Vmac_045412-T1	0
Vmac_007531-T1	4	Voxy_042532-T1	0		Voxy_012752-T1	3	Vmac_045414-T1	0
Vmac_007561-T1	2	Voxy_042560-T1	0		Voxy_012753-T1	11	Vmac_045415-T1	0
Vmac_007610-T1	4	Voxy_042605-T1	0		Voxy_054076-T1	9	Vmac_045523-T1	0
Vmac_007668-T1	4	Voxy_042659-T1	0		Voxy_054077-T1	1	Vmac_045524-T1	0
Vmac_007674-T1	9	Voxy_042665-T1	0		Voxy_054085-T1	4	Vmac_045532-T1	0
Vmac_007711-T1	9	Voxy_042692-T1	0		Voxy_054139-T1	7	Vmac_045597-T1	0
Vmac_007713-T1	1	Voxy_042694-T1	0		Voxy_054147-T1	4	Vmac_045605-T1	0
Vmac_007714-T1	7	Voxy_042696-T1	0		Voxy_054157-T1	6	Vmac_045619-T1	0
Vmac_007763-T1	14	Voxy_042740-T1	0		Voxy_054163-T1	9	Vmac_045624-T1	0
Vmac_007771-T1	7	Voxy_042750-T1	0		Voxy_054165-T1	11	Vmac_045626-T1	0
Vmac_007800-T1	10	Voxy_042774-T1	0		Voxy_054166-T1	2	Vmac_045627-T1	0
Vmac_007847-T1	3	Voxy_042835-T1	0		Voxy_054174-T1	3	Vmac_045636-T1	0
Vmac_007841-T1	14	Voxy_042836-T1	0		Voxy_054182-T1	10	Vmac_045656-T1	0
Vmac_007850-T1	6	Voxy_042840-T1	0		Voxy_006837-T1	3	Vmac_045666-T1	0
Vmac_007851-T1	5	Voxy_042841-T1	0		Voxy_006821-T1	10	Vmac_045676-T1	0
Vmac_007899-T1	5	Voxy_042886-T1	0		Voxy_006792-T1	5	Vmac_045713-T1	0
Vmac_059689-T1	7	Voxy_043068-T1	0		Voxy_006779-T1	1	Vmac_045729-T1	0
Vmac_059684-T1	5	Voxy_043074-T1	0		Voxy_006778-T1	2	Vmac_045730-T1	0
Vmac_030475-T1	6	Voxy_043135-T1	0		Voxy_052286-T1	3	Vmac_045855-T1	0
Vmac_030443-T1	12	Voxy_043176-T1	0		Voxy_018834-T1	5	Vmac_045955-T1	0
Vmac_030390-T1	6	Voxy_043220-T1	0		Voxy_018823-T1	15	Vmac_045963-T1	0
Vmac_030381-T1	2	Voxy_043229-T1	0		Voxy_018806-T1	4	Vmac_045975-T1	0
Vmac_040456-T1	1	Voxy_043386-T1	0		Voxy_052662-T1	9	Vmac_046193-T1	0
Vmac_040566-T1	8	Voxy_043506-T1	0		Voxy_052628-T1	4	Vmac_046228-T1	0
Vmac_040578-T1	6	Voxy_043515-T1	0		Voxy_052617-T1	5	Vmac_046242-T1	0
Vmac_014220-T1	3	Voxy_043559-T1	0		Voxy_033039-T1	3	Vmac_046325-T1	0
Vmac_024038-T1	3	Voxy_043640-T1	0		Voxy_051761-T1	5	Vmac_046394-T1	0
Vmac_024086-T1	9	Voxy_043688-T1	0		Voxy_051726-T1	2	Vmac_046439-T1	0
Vmac_024088-T1	10	Voxy_043690-T1	Voxy_018018-T1		Voxy_051724-T1	7	Vmac_046442-T1	0
Vmac_024089-T1	2	Voxy_043692-T1	0		Voxy_051690-T1	3	Vmac_046479-T1	0
Vmac_024090-T1	1	Voxy_043693-T1	0		Voxy_033978-T1	3	Vmac_046523-T1	0
Vmac_017645-T1	8	Voxy_043743-T1	0		Voxy_033966-T1	2	Vmac_046536-T1	0
Vmac_047631-T1	5	Voxy_043962-T1	0		Voxy_033707-T1	12	Vmac_046850-T1	0
Vmac_047664-T1	5	Voxy_043982-T1	0		Voxy_033672-T1	5	Vmac_046879-T1	0
Vmac_047893-T1	2	Voxy_044179-T1	0		Voxy_033605-T1	7	Vmac_046949-T1	0
Vmac_048747-T1	3	Voxy_044444-T1	0		Voxy_033596-T1	4	Vmac_046955-T1	0
Vmac_048639-T1	2	Voxy_044540-T1	0		Voxy_033561-T1	7	Vmac_046979-T1	0
Vmac_048583-T1	4	Voxy_044595-T1	0		Voxy_033558-T1	3	Vmac_046985-T1	0
Vmac_048566-T1	1	Voxy_044615-T1	0		Voxy_033433-T1	2	Vmac_047102-T1	0
Vmac_048434-T1	7	Voxy_044689-T1	0		Voxy_033394-T1	7	Vmac_047135-T1	0
Vmac_048502-T1	1	Voxy_044740-T1	0		Voxy_033356-T1	7	Vmac_047195-T1	0
Vmac_048362-T1	8	Voxy_044831-T1	0		Voxy_017380-T1	8	Vmac_047196-T1	0
Vmac_048361-T1	2	Voxy_044832-T1	0		Voxy_033355-T1	8	Vmac_047196-T1	0
Vmac_033779-T1	1	Voxy_045032-T1	0		Voxy_017371-T1	4	Vmac_047199-T1	0
Vmac_036859-T1	11	Voxy_045179-T1	Voxy_001457-T1		Voxy_017374-T1	1	Vmac_047200-T1	0
Vmac_036852-T1	7	Voxy_045188-T1	0		Voxy_017382-T1	10	Vmac_047205-T1	0
Vmac_036740-T1	7	Voxy_045309-T1	0		Voxy_017398-T1	14	Vmac_047234-T1	0
Vmac_036737-T1	6	Voxy_045315-T1	0		Voxy_017405-T1	2	Vmac_047242-T1	0
Vmac_040779-T1	2	Voxy_045464-T1	0		Voxy_020090-T1	1	Vmac_047270-T1	0
Vmac_040771-T1	2	Voxy_045475-T1	0		Voxy_022095-T1	11	Vmac_047444-T1	0
Vmac_043390-T1	5	Voxy_045797-T1	0		Voxy_022099-T1	11	Vmac_047451-T1	0
Vmac_043352-T1	6	Voxy_045839-T1	0		Voxy_008828-T1	4	Vmac_047484-T1	0
Vmac_043326-T1	5	Voxy_045864-T1	0		Voxy_043962-T1	5	Vmac_047631-T1	0
Vmac_043289-T1	8	Voxy_045905-T1	0		Voxy_043982-T1	5	Vmac_047664-T1	0
Vmac_043261-T1	4	Voxy_045933-T1	0		Voxy_044179-T1	2	Vmac_047893-T1	0
Vmac_043249-T1	4	Voxy_045947-T1	0		Voxy_044832-T1	2	Vmac_048361-T1	0
Vmac_043049-T1	7	Voxy_046081-T1	0		Voxy_044831-T1	8	Vmac_048362-T1	0
Vmac_043045-T1	4	Voxy_046088-T1	0		Voxy_044689-T1	7	Vmac_048434-T1	0
Vmac_043038-T1	4	Voxy_046097-T1	0		Voxy_044615-T1	1	Vmac_048566-T1	0
Vmac_043036-T1	10	Voxy_046099-T1	0		Voxy_044595-T1	4	Vmac_048583-T1	0
Vmac_043029-T1	2	Voxy_046100-T1	0		Voxy_044540-T1	4	Vmac_048639-T1	0
Vmac_043026-T1	11	Voxy_046101-T1	0		Voxy_044444-T1	3	Vmac_048747-T1	0
Vmac_043023-T1	5	Voxy_046104-T1	0		Voxy_026864-T1	2	Vmac_048826-T1	0
Vmac_042959-T1	2	Voxy_046147-T1	0		Voxy_006910-T1	4	Vmac_048927-T1	0
Vmac_042956-T1	1	Voxy_046153-T1	0		Voxy_006894-T1	6	Vmac_048929-T1	0
Vmac_007384-T1	2	Voxy_046353-T1	0		Voxy_006932-T1	5	Vmac_048944-T1	0
Vmac_007363-T1	7	Voxy_046373-T1	0		Voxy_031224-T1	2	Vmac_048986-T1	0
Vmac_021646-T1	6	Voxy_046373-T1	0		Voxy_020847-T1	4	Vmac_049135-T1	0
Vmac_007334-T1	7	Voxy_046408-T1	0		Voxy_020791-T1	1	Vmac_049201-T1	0
Vmac_007308-T1	18	Voxy_046417-T1	0		Voxy_015339-T1	3	Vmac_049269-T1	Vmac_032394-T1
Vmac_007274-T1	6	Voxy_046452-T1	0		Voxy_034553-T1	7	Vmac_049313-T1	0
Vmac_020175-T1	12	Voxy_046582-T1	0		Voxy_021298-T1	2	Vmac_049330-T1	0
Vmac_020099-T1	2	Voxy_046638-T1	0		Voxy_021311-T1	6	Vmac_049345-T1	0
Vmac_008251-T1	16	Voxy_046747-T1	0		Voxy_021314-T1	7	Vmac_049347-T1	0
Vmac_008247-T1	16	Voxy_046749-T1	0		Voxy_021338-T1	6	Vmac_049372-T1	0
Vmac_008232-T1	9	Voxy_046763-T1	0		Voxy_022438-T1	4	Vmac_049571-T1	0
Vmac_008230-T1	10	Voxy_046764-T1	0		Voxy_022476-T1	1	Vmac_049618-T1	0
Vmac_008227-T1	6	Voxy_046769-T1	0		Voxy_022486-T1	8	Vmac_049670-T1	0
Vmac_008141-T1	9	Voxy_046849-T1	0		Voxy_022490-T1	8	Vmac_049672-T1	0
Vmac_008139-T1	9	Voxy_046852-T1	0		Voxy_022502-T1	7	Vmac_049685-T1	0
Vmac_008134-T1	6	Voxy_046858-T1	0		Voxy_022535-T1	4	Vmac_049707-T1	0
Vmac_008132-T1	13	Voxy_046859-T1	0		Voxy_022559-T1	4	Vmac_049735-T1	0
Vmac_008098-T1	3	Voxy_046893-T1	0		Voxy_022567-T1	1	Vmac_049745-T1	0
Vmac_007990-T1	3	Voxy_046997-T1	0		Voxy_022605-T1	5	Vmac_049784-T1	0
Vmac_021488-T1	8	Voxy_047063-T1	0		Voxy_022616-T1	5	Vmac_049792-T1	0
Vmac_021411-T1	9	Voxy_047147-T1	0		Voxy_022639-T1	3	Vmac_049816-T1	0
Vmac_021396-T1	7	Voxy_047157-T1	0		Voxy_022658-T1	2	Vmac_049834-T1	0
Vmac_021717-T1	3	Voxy_047244-T1	0		Voxy_022686-T1	11	Vmac_049865-T1	0
Vmac_021794-T1	4	Voxy_047313-T1	0		Voxy_022717-T1	6	Vmac_049894-T1	0
Vmac_021795-T1	2	Voxy_047314-T1	0		Voxy_011257-T1	3	Vmac_049896-T1	0
Vmac_021823-T1	4	Voxy_047341-T1	0		Voxy_022726-T1	6	Vmac_049901-T1	0
Vmac_021826-T1	7	Voxy_047346-T1	0		Voxy_022727-T1	3	Vmac_049902-T1	0
Vmac_021830-T1	6	Voxy_047350-T1	0		Voxy_022719-T1	11	Vmac_049904-T1	0
Vmac_021862-T1	12	Voxy_047387-T1	0		Voxy_011256-T1	10	Vmac_049904-T1	0
Vmac_021878-T1	3	Voxy_047405-T1	0		Voxy_023210-T1	4	Vmac_050005-T1	0
Vmac_021893-T1	1	Voxy_047420-T1	0		Voxy_023237-T1	5	Vmac_050029-T1	0
Vmac_021987-T1	1	Voxy_047529-T1	0		Voxy_009048-T1	9	Vmac_050047-T1	0
Vmac_031318-T1	3	Voxy_047533-T1	0		Voxy_009040-T1	11	Vmac_050056-T1	0
Vmac_031323-T1	5	Voxy_047534-T1	0		Voxy_055423-T1	6	Vmac_050173-T1	0
Vmac_031320-T1	10	Voxy_047535-T1	0		Voxy_055415-T1	7	Vmac_050179-T1	0
Vmac_031308-T1	7	Voxy_047535-T1	0		Voxy_055410-T1	9	Vmac_050183-T1	0
Vmac_031321-T1	5	Voxy_047537-T1	0		Voxy_055409-T1	3	Vmac_050187-T1	0
Vmac_031441-T1	2	Voxy_047649-T1	0		Voxy_021814-T1	4	Vmac_050215-T1	0
Vmac_031445-T1	1	Voxy_047654-T1	0		Voxy_021791-T1	3	Vmac_050240-T1	0
Vmac_053743-T1	3	Voxy_047754-T1	0		Voxy_021779-T1	2	Vmac_050256-T1	0
Vmac_053640-T1	1	Voxy_047865-T1	0		Voxy_021761-T1	5	Vmac_050273-T1	0
Vmac_053620-T1	3	Voxy_047873-T1	0		Voxy_021748-T1	10	Vmac_050300-T1	0
Vmac_017867-T1	9	Voxy_047954-T1	0		Voxy_021696-T1	5	Vmac_050356-T1	0
Vmac_017884-T1	2	Voxy_047970-T1	0		Voxy_021604-T1	4	Vmac_050464-T1	0
Vmac_017953-T1	3	Voxy_048036-T1	0		Voxy_021591-T1	14	Vmac_050476-T1	0
Vmac_056591-T1	1	Voxy_048234-T1	0		Voxy_050243-T1	4	Vmac_050547-T1	0
Vmac_056593-T1	5	Voxy_048235-T1	0		Voxy_050221-T1	10	Vmac_050575-T1	0
Vmac_056594-T1	10	Voxy_048236-T1	0		Voxy_050218-T1	12	Vmac_050576-T1	0
Vmac_056600-T1	9	Voxy_048242-T1	0		Voxy_050211-T1	2	Vmac_050592-T1	0
Vmac_007023-T1	10	Voxy_048515-T1	0		Voxy_050162-T1	5	Vmac_050640-T1	0
Vmac_007042-T1	1	Voxy_048528-T1	0		Voxy_050158-T1	13	Vmac_050644-T1	0
Vmac_007075-T1	10	Voxy_048558-T1	0		Voxy_050102-T1	2	Vmac_050699-T1	0
Vmac_007179-T1	9	Voxy_048665-T1	0		Voxy_050101-T1	3	Vmac_050701-T1	0
Vmac_007181-T1	6	Voxy_048667-T1	0		Voxy_050099-T1	1	Vmac_050706-T1	0
Vmac_007224-T1	1	Voxy_048714-T1	0		Voxy_050086-T1	3	Vmac_050717-T1	0
Vmac_007233-T1	1	Voxy_048725-T1	0		Voxy_050085-T1	8	Vmac_050718-T1	0
Vmac_007236-T1	6	Voxy_048727-T1	0		Voxy_057205-T1	3	Vmac_050867-T1	0
Vmac_009406-T1	4	Voxy_048870-T1	0		Voxy_057252-T1	3	Vmac_050919-T1	0
Vmac_009414-T1	7	Voxy_048876-T1	0		Voxy_023949-T1	10	Vmac_050985-T1	0
Vmac_009429-T1	3	Voxy_048891-T1	0		Voxy_023950-T1	2	Vmac_050986-T1	0
Vmac_009450-T1	8	Voxy_048914-T1	0		Voxy_023972-T1	7	Vmac_051009-T1	0
Vmac_009488-T1	5	Voxy_048956-T1	0		Voxy_024015-T1	5	Vmac_051043-T1	0
Vmac_009502-T1	2	Voxy_048973-T1	0		Voxy_024009-T1	8	Vmac_051057-T1	0
Vmac_009513-T1	12	Voxy_048984-T1	0		Voxy_024013-T1	1	Vmac_051058-T1	0
Vmac_009523-T1	6	Voxy_048994-T1	0		Voxy_024053-T1	8	Vmac_051100-T1	0
Vmac_009524-T1	3	Voxy_048995-T1	0		Voxy_024064-T1	1	Vmac_051118-T1	0
Vmac_009534-T1	7	Voxy_049000-T1	0		Voxy_024083-T1	4	Vmac_051143-T1	0
Vmac_009585-T1	2	Voxy_049034-T1	0		Voxy_024156-T1	12	Vmac_051234-T1	0
Vmac_009637-T1	8	Voxy_049083-T1	0		Voxy_024161-T1	6	Vmac_051239-T1	0
Vmac_009686-T1	6	Voxy_049124-T1	0		Voxy_024258-T1	9	Vmac_051341-T1	0
Vmac_009766-T1	2	Voxy_049200-T1	0		Voxy_024288-T1	13	Vmac_051361-T1	0
Vmac_009779-T1	13	Voxy_049214-T1	0		Voxy_024319-T1	6	Vmac_051395-T1	0
Vmac_009848-T1	5	Voxy_049276-T1	0		Voxy_024382-T1	6	Vmac_051462-T1	0
Vmac_009873-T1	1	Voxy_049298-T1	0		Voxy_024387-T1	1	Vmac_051464-T1	0
Vmac_009902-T1	4	Voxy_049330-T1	0		Voxy_024403-T1	3	Vmac_051494-T1	0
Vmac_009963-T1	10	Voxy_049379-T1	0		Voxy_024413-T1	4	Vmac_051501-T1	0
Vmac_009973-T1	1	Voxy_049391-T1	0		Voxy_024414-T1	9	Vmac_051502-T1	0
Vmac_009983-T1	5	Voxy_049399-T1	0		Voxy_024481-T1	5	Vmac_051565-T1	0
Vmac_022128-T1	15	Voxy_049528-T1	0		Voxy_024540-T1	2	Vmac_051622-T1	0
Vmac_022146-T1	5	Voxy_049546-T1	0		Voxy_024744-T1	7	Vmac_051837-T1	Vmac_031080-T1
Vmac_022183-T1	8	Voxy_049590-T1	0		Voxy_024762-T1	1	Vmac_051854-T1	0
Vmac_015196-T1	3	Voxy_049701-T1	0		Voxy_024788-T1	6	Vmac_051866-T1	0
Vmac_015253-T1	5	Voxy_049758-T1	0		Voxy_024814-T1	9	Vmac_051891-T1	0
Vmac_015285-T1	8	Voxy_049791-T1	0		Voxy_058499-T1	10	Vmac_052098-T1	0
Vmac_039728-T1	11	Voxy_049933-T1	0		Voxy_058455-T1	3	Vmac_052133-T1	0
Vmac_039736-T1	3	Voxy_049939-T1	0		Voxy_058452-T1	12	Vmac_052135-T1	0
Vmac_039737-T1	6	Voxy_049944-T1	0		Voxy_058401-T1	3	Vmac_052200-T1	0
Vmac_050718-T1	6	Voxy_050085-T1	0		Voxy_058390-T1	2	Vmac_052231-T1	0
Vmac_050717-T1	3	Voxy_050086-T1	0		Voxy_058387-T1	3	Vmac_052233-T1	0
Vmac_050701-T1	3	Voxy_050101-T1	0		Voxy_058386-T1	5	Vmac_052234-T1	0
Vmac_050699-T1	2	Voxy_050102-T1	0		Voxy_058320-T1	5	Vmac_052296-T1	0
Vmac_050644-T1	12	Voxy_050158-T1	0		Voxy_058271-T1	9	Vmac_052342-T1	0
Vmac_050640-T1	5	Voxy_050162-T1	0		Voxy_058270-T1	2	Vmac_052343-T1	0
Vmac_050592-T1	4	Voxy_050211-T1	0		Voxy_058233-T1	1	Vmac_052376-T1	0
Vmac_050576-T1	10	Voxy_050218-T1	0		Voxy_058186-T1	4	Vmac_052418-T1	0
Vmac_050575-T1	8	Voxy_050221-T1	0		Voxy_058163-T1	4	Vmac_052438-T1	0
Vmac_050547-T1	2	Voxy_050243-T1	0		Voxy_058150-T1	3	Vmac_052454-T1	0
Vmac_013781-T1	3	Voxy_050455-T1	0		Voxy_058121-T1	3	Vmac_052492-T1	0
Vmac_013794-T1	2	Voxy_050461-T1	0		Voxy_058119-T1	6	Vmac_052493-T1	0
Vmac_013795-T1	4	Voxy_050463-T1	0		Voxy_058117-T1	12	Vmac_052494-T1	0
Vmac_013860-T1	8	Voxy_050516-T1	0		Voxy_058115-T1	2	Vmac_052496-T1	0
Vmac_013893-T1	2	Voxy_050529-T1	0		Voxy_058052-T1	10	Vmac_052553-T1	0
Vmac_013898-T1	11	Voxy_050532-T1	0		Voxy_058044-T1	10	Vmac_052561-T1	0
Vmac_013930-T1	3	Voxy_050565-T1	0		Voxy_058038-T1	10	Vmac_052566-T1	0
Vmac_013937-T1	7	Voxy_050573-T1	0		Voxy_058026-T1	7	Vmac_052576-T1	0
Vmac_014075-T1	2	Voxy_050719-T1	0		Voxy_058016-T1	1	Vmac_052587-T1	0
Vmac_040059-T1	3	Voxy_050768-T1	0		Voxy_058009-T1	6	Vmac_052593-T1	0
Vmac_040060-T1	3	Voxy_050769-T1	0		Voxy_058004-T1	3	Vmac_052596-T1	0
Vmac_040097-T1	7	Voxy_050785-T1	0		Voxy_057958-T1	9	Vmac_052638-T1	0
Vmac_040099-T1	7	Voxy_050787-T1	0		Voxy_057955-T1	2	Vmac_052639-T1	0
Vmac_040120-T1	8	Voxy_050799-T1	0		Voxy_057954-T1	14	Vmac_052640-T1	0
Vmac_040185-T1	4	Voxy_050862-T1	0		Voxy_057907-T1	4	Vmac_052707-T1	0
Vmac_031621-T1	5	Voxy_050973-T1	0		Voxy_057815-T1	15	Vmac_052766-T1	0
Vmac_031622-T1	10	Voxy_050979-T1	0		Voxy_057827-T1	7	Vmac_052766-T1	0
Vmac_031633-T1	3	Voxy_050986-T1	0		Voxy_057826-T1	3	Vmac_052770-T1	0
Vmac_031612-T1	4	Voxy_050987-T1	0		Voxy_034115-T1	2	Vmac_052792-T1	0
Vmac_031636-T1	3	Voxy_050987-T1	0		Voxy_009821-T1	12	Vmac_052836-T1	0
Vmac_031663-T1	8	Voxy_051011-T1	0		Voxy_009809-T1	3	Vmac_052838-T1	0
Vmac_031707-T1	7	Voxy_051049-T1	0		Voxy_009785-T1	11	Vmac_052876-T1	0
Vmac_031811-T1	2	Voxy_051154-T1	0		Voxy_009700-T1	13	Vmac_052952-T1	0
Vmac_031881-T1	8	Voxy_051230-T1	0		Voxy_005427-T1	3	Vmac_053099-T1	0
Vmac_015448-T1	7	Voxy_051436-T1	0		Voxy_005456-T1	12	Vmac_053151-T1	0
Vmac_015405-T1	8	Voxy_051489-T1	0		Voxy_047873-T1	2	Vmac_053620-T1	0
Vmac_046479-T1	3	Voxy_051690-T1	0		Voxy_047865-T1	1	Vmac_053640-T1	0
Vmac_046442-T1	7	Voxy_051724-T1	0		Voxy_047754-T1	3	Vmac_053743-T1	0
Vmac_046439-T1	3	Voxy_051726-T1	0		Voxy_023752-T1	9	Vmac_053947-T1	0
Vmac_046394-T1	4	Voxy_051761-T1	0		Voxy_013236-T1	4	Vmac_054004-T1	0
Vmac_030556-T1	5	Voxy_051907-T1	0		Voxy_023598-T1	10	Vmac_054160-T1	0
Vmac_030582-T1	2	Voxy_051944-T1	0		Voxy_040007-T1	14	Vmac_054314-T1	0
Vmac_030711-T1	9	Voxy_052064-T1	0		Voxy_040009-T1	3	Vmac_054387-T1	0
Vmac_030720-T1	14	Voxy_052074-T1	0		Voxy_040071-T1	5	Vmac_054444-T1	0
Vmac_030727-T1	3	Voxy_052083-T1	0		Voxy_040116-T1	8	Vmac_054481-T1	0
Vmac_030735-T1	5	Voxy_052089-T1	0		Voxy_040151-T1	1	Vmac_054526-T1	0
Vmac_030760-T1	16	Voxy_052121-T1	0		Voxy_040189-T1	11	Vmac_054573-T1	0
Vmac_045857-T1	2	Voxy_052285-T1	0		Voxy_040195-T1	9	Vmac_054576-T1	0
Vmac_045855-T1	3	Voxy_052286-T1	0		Voxy_040312-T1	2	Vmac_054700-T1	0
Vmac_045066-T1	9	Voxy_052417-T1	0		Voxy_028834-T1	2	Vmac_054767-T1	0
Vmac_045065-T1	7	Voxy_052418-T1	0		Voxy_028839-T1	2	Vmac_054770-T1	0
Vmac_045054-T1	9	Voxy_052427-T1	0		Voxy_017703-T1	5	Vmac_054904-T1	0
Vmac_044956-T1	8	Voxy_052525-T1	0		Voxy_017700-T1	5	Vmac_054906-T1	0
Vmac_044944-T1	4	Voxy_052538-T1	0		Voxy_016724-T1	9	Vmac_054964-T1	0
Vmac_044942-T1	5	Voxy_052541-T1	0		Voxy_050928-T1	6	Vmac_054966-T1	0
Vmac_046242-T1	5	Voxy_052617-T1	0		Voxy_016720-T1	4	Vmac_054966-T1	0
Vmac_046228-T1	4	Voxy_052628-T1	0		Voxy_016703-T1	4	Vmac_054988-T1	0
Vmac_046193-T1	9	Voxy_052662-T1	0		Voxy_016713-T1	2	Vmac_054989-T1	0
Vmac_031997-T1	4	Voxy_052970-T1	0		Voxy_016712-T1	10	Vmac_054993-T1	0
Vmac_031963-T1	5	Voxy_053004-T1	0		Voxy_016695-T1	8	Vmac_054993-T1	0
Vmac_031949-T1	6	Voxy_053021-T1	0		Voxy_016653-T1	8	Vmac_055036-T1	0
Vmac_031947-T1	9	Voxy_053023-T1	0		Voxy_016664-T1	4	Vmac_055041-T1	0
Vmac_031926-T1	12	Voxy_053040-T1	0		Voxy_016651-T1	6	Vmac_055044-T1	0
Vmac_031899-T1	2	Voxy_053055-T1	0		Voxy_028785-T1	8	Vmac_055073-T1	0
Vmac_023053-T1	11	Voxy_053208-T1	0		Voxy_028793-T1	2	Vmac_055077-T1	0
Vmac_023068-T1	10	Voxy_053224-T1	0		Voxy_028794-T1	5	Vmac_055078-T1	0
Vmac_023074-T1	8	Voxy_053228-T1	0		Voxy_018644-T1	7	Vmac_055131-T1	0
Vmac_023077-T1	5	Voxy_053231-T1	0		Voxy_018670-T1	4	Vmac_055155-T1	0
Vmac_023095-T1	11	Voxy_053248-T1	0		Voxy_018688-T1	7	Vmac_055173-T1	0
Vmac_023098-T1	2	Voxy_053251-T1	0		Voxy_018689-T1	1	Vmac_055179-T1	0
Vmac_023105-T1	3	Voxy_053256-T1	0		Voxy_017804-T1	7	Vmac_055240-T1	0
Vmac_023115-T1	3	Voxy_053266-T1	0		Voxy_042071-T1	7	Vmac_055255-T1	0
Vmac_023121-T1	2	Voxy_053270-T1	0		Voxy_042070-T1	1	Vmac_055256-T1	0
Vmac_023127-T1	3	Voxy_053276-T1	0		Voxy_025330-T1	4	Vmac_055332-T1	0
Vmac_035974-T1	8	Voxy_053421-T1	0		Voxy_025315-T1	15	Vmac_055343-T1	0
Vmac_036065-T1	2	Voxy_053515-T1	0		Voxy_054984-T1	1	Vmac_055538-T1	0
Vmac_036115-T1	1	Voxy_053565-T1	0		Voxy_054985-T1	6	Vmac_055539-T1	0
Vmac_036194-T1	7	Voxy_053658-T1	0		Voxy_054986-T1	5	Vmac_055540-T1	0
Vmac_036195-T1	6	Voxy_053659-T1	0		Voxy_017502-T1	4	Vmac_055561-T1	0
Vmac_036210-T1	7	Voxy_053671-T1	0		Voxy_017513-T1	2	Vmac_055576-T1	0
Vmac_057869-T1	1	Voxy_053929-T1	0		Voxy_027425-T1	6	Vmac_055647-T1	0
Vmac_045523-T1	11	Voxy_054076-T1	0		Voxy_027433-T1	2	Vmac_055654-T1	0
Vmac_045524-T1	1	Voxy_054077-T1	0		Voxy_037635-T1	11	Vmac_055707-T1	0
Vmac_045532-T1	4	Voxy_054085-T1	0		Voxy_037572-T1	2	Vmac_055768-T1	0
Vmac_045597-T1	8	Voxy_054139-T1	0		Voxy_037554-T1	4	Vmac_055788-T1	0
Vmac_045605-T1	4	Voxy_054147-T1	0		Voxy_037553-T1	1	Vmac_055789-T1	0
Vmac_045619-T1	5	Voxy_054157-T1	0		Voxy_037552-T1	7	Vmac_055790-T1	0
Vmac_045624-T1	8	Voxy_054163-T1	0		Voxy_037857-T1	8	Vmac_055877-T1	0
Vmac_045626-T1	11	Voxy_054165-T1	0		Voxy_037745-T1	5	Vmac_055975-T1	0
Vmac_045627-T1	2	Voxy_054166-T1	0		Voxy_037738-T1	2	Vmac_055985-T1	0
Vmac_045636-T1	4	Voxy_054174-T1	0		Voxy_037958-T1	9	Vmac_056136-T1	0
Vmac_045656-T1	10	Voxy_054182-T1	0		Voxy_037960-T1	5	Vmac_056139-T1	0
Vmac_017201-T1	4	Voxy_054550-T1	0		Voxy_037985-T1	6	Vmac_056170-T1	0
Vmac_017213-T1	3	Voxy_054560-T1	0		Voxy_037986-T1	11	Vmac_056172-T1	0
Vmac_036651-T1	10	Voxy_054796-T1	0		Voxy_038016-T1	8	Vmac_056209-T1	0
Vmac_055538-T1	1	Voxy_054984-T1	0		Voxy_038021-T1	2	Vmac_056210-T1	0
Vmac_055539-T1	5	Voxy_054985-T1	0		Voxy_038078-T1	3	Vmac_056263-T1	0
Vmac_055540-T1	5	Voxy_054986-T1	0		Voxy_038110-T1	9	Vmac_056292-T1	0
Vmac_030873-T1	2	Voxy_055065-T1	0		Voxy_038111-T1	13	Vmac_056293-T1	0
Vmac_050187-T1	2	Voxy_055409-T1	0		Voxy_038148-T1	3	Vmac_056331-T1	0
Vmac_050183-T1	9	Voxy_055410-T1	0		Voxy_038150-T1	1	Vmac_056333-T1	0
Vmac_050179-T1	7	Voxy_055415-T1	0		Voxy_038182-T1	3	Vmac_056368-T1	0
Vmac_050173-T1	6	Voxy_055423-T1	0		Voxy_038221-T1	2	Vmac_056417-T1	0
Vmac_028386-T1	1	Voxy_055664-T1	0		Voxy_038282-T1	2	Vmac_056475-T1	0
Vmac_028389-T1	1	Voxy_055668-T1	0		Voxy_038296-T1	11	Vmac_056489-T1	0
Vmac_028395-T1	6	Voxy_055675-T1	0		Voxy_048234-T1	1	Vmac_056591-T1	0
Vmac_010974-T1	2	Voxy_055930-T1	0		Voxy_048235-T1	5	Vmac_056593-T1	0
Vmac_010973-T1	8	Voxy_055931-T1	0		Voxy_048236-T1	10	Vmac_056594-T1	0
Vmac_010967-T1	9	Voxy_055934-T1	0		Voxy_048242-T1	8	Vmac_056600-T1	0
Vmac_010880-T1	12	Voxy_056017-T1	0		Voxy_007377-T1	10	Vmac_056810-T1	0
Vmac_010799-T1	2	Voxy_056093-T1	0		Voxy_004488-T1	5	Vmac_056958-T1	0
Vmac_010784-T1	8	Voxy_056111-T1	0		Voxy_020278-T1	8	Vmac_057088-T1	0
Vmac_010746-T1	13	Voxy_056140-T1	0		Voxy_020276-T1	10	Vmac_057091-T1	0
Vmac_010733-T1	7	Voxy_056155-T1	0		Voxy_020215-T1	9	Vmac_057131-T1	0
Vmac_010653-T1	3	Voxy_056201-T1	0		Voxy_020181-T1	1	Vmac_057177-T1	0
Vmac_010563-T1	9	Voxy_056295-T1	0		Voxy_020180-T1	7	Vmac_057178-T1	0
Vmac_010561-T1	3	Voxy_056298-T1	0		Voxy_037447-T1	4	Vmac_057218-T1	0
Vmac_010559-T1	9	Voxy_056300-T1	0		Voxy_009151-T1	7	Vmac_057342-T1	0
Vmac_010523-T1	8	Voxy_056337-T1	0		Voxy_005133-T1	7	Vmac_057518-T1	0
Vmac_010516-T1	1	Voxy_056346-T1	0		Voxy_023022-T1	9	Vmac_057615-T1	0
Vmac_010471-T1	5	Voxy_056398-T1	0		Voxy_053929-T1	1	Vmac_057869-T1	0
Vmac_010438-T1	6	Voxy_056431-T1	0		Voxy_034266-T1	5	Vmac_058331-T1	0
Vmac_010414-T1	7	Voxy_056456-T1	0		Voxy_017495-T1	6	Vmac_058484-T1	0
Vmac_010400-T1	9	Voxy_056472-T1	0		Voxy_016156-T1	11	Vmac_058504-T1	0
Vmac_010372-T1	6	Voxy_056503-T1	0		Voxy_015995-T1	20	Vmac_058673-T1	0
Vmac_010369-T1	4	Voxy_056514-T1	0		Voxy_015985-T1	2	Vmac_058683-T1	0
Vmac_010353-T1	6	Voxy_056516-T1	0		Voxy_029610-T1	3	Vmac_058873-T1	0
Vmac_010351-T1	8	Voxy_056517-T1	0		Voxy_027709-T1	13	Vmac_058917-T1	0
Vmac_010276-T1	20	Voxy_056601-T1	0		Voxy_018521-T1	8	Vmac_059043-T1	0
Vmac_010277-T1	5	Voxy_056602-T1	0		Voxy_018545-T1	9	Vmac_059058-T1	0
Vmac_010251-T1	2	Voxy_056632-T1	0		Voxy_037068-T1	2	Vmac_059065-T1	0
Vmac_010186-T1	8	Voxy_056692-T1	0		Voxy_037065-T1	1	Vmac_059066-T1	0
Vmac_010141-T1	3	Voxy_056749-T1	0		Voxy_037064-T1	2	Vmac_059067-T1	0
Vmac_010137-T1	13	Voxy_056753-T1	0		Voxy_037051-T1	5	Vmac_059084-T1	0
Vmac_010123-T1	3	Voxy_056768-T1	0		Voxy_038927-T1	5	Vmac_059163-T1	0
Vmac_010054-T1	3	Voxy_056842-T1	0		Voxy_038924-T1	10	Vmac_059165-T1	0
Vmac_060215-T1	9	Voxy_056920-T1	0		Voxy_038897-T1	8	Vmac_059193-T1	0
Vmac_060221-T1	6	Voxy_056928-T1	0		Voxy_038850-T1	3	Vmac_059244-T1	0
Vmac_060273-T1	1	Voxy_056975-T1	0		Voxy_038846-T1	5	Vmac_059247-T1	0
Vmac_060289-T1	6	Voxy_056992-T1	0		Voxy_038808-T1	1	Vmac_059298-T1	0
Vmac_060337-T1	7	Voxy_057034-T1	0		Voxy_038806-T1	4	Vmac_059299-T1	0
Vmac_050867-T1	3	Voxy_057205-T1	0		Voxy_038771-T1	5	Vmac_059331-T1	0
Vmac_050919-T1	2	Voxy_057252-T1	0		Voxy_038742-T1	11	Vmac_059360-T1	0
Vmac_022863-T1	1	Voxy_057664-T1	0		Voxy_019820-T1	6	Vmac_059401-T1	0
Vmac_022960-T1	2	Voxy_057759-T1	Voxy_013760-T1		Voxy_019861-T1	12	Vmac_059443-T1	0
Vmac_052766-T1	7	Voxy_057815-T1	0		Voxy_019867-T1	3	Vmac_059446-T1	0
Vmac_052770-T1	1	Voxy_057826-T1	0		Voxy_019869-T1	2	Vmac_059448-T1	0
Vmac_052707-T1	4	Voxy_057907-T1	0		Voxy_019870-T1	2	Vmac_059449-T1	0
Vmac_052640-T1	13	Voxy_057954-T1	0		Voxy_031459-T1	10	Vmac_059453-T1	0
Vmac_052639-T1	2	Voxy_057955-T1	0		Voxy_019873-T1	8	Vmac_059453-T1	0
Vmac_052638-T1	14	Voxy_057958-T1	0		Voxy_031466-T1	6	Vmac_059464-T1	0
Vmac_052596-T1	3	Voxy_058004-T1	0		Voxy_031461-T1	9	Vmac_059471-T1	0
Vmac_052593-T1	6	Voxy_058009-T1	0		Voxy_031471-T1	9	Vmac_059474-T1	0
Vmac_052587-T1	1	Voxy_058016-T1	0		Voxy_031488-T1	10	Vmac_059481-T1	0
Vmac_052576-T1	7	Voxy_058026-T1	0		Voxy_021383-T1	12	Vmac_059511-T1	0
Vmac_052566-T1	10	Voxy_058038-T1	0		Voxy_021363-T1	18	Vmac_059541-T1	0
Vmac_052561-T1	10	Voxy_058044-T1	0		Voxy_008923-T1	2	Vmac_059613-T1	0
Vmac_052553-T1	10	Voxy_058052-T1	0		Voxy_043074-T1	4	Vmac_059684-T1	0
Vmac_052542-T1	9	Voxy_058052-T1	0		Voxy_043068-T1	5	Vmac_059689-T1	0
Vmac_052494-T1	13	Voxy_058117-T1	0		Voxy_039016-T1	1	Vmac_059712-T1	0
Vmac_052493-T1	4	Voxy_058119-T1	0		Voxy_039035-T1	7	Vmac_059732-T1	0
Vmac_052492-T1	1	Voxy_058121-T1	0		Voxy_039036-T1	3	Vmac_059733-T1	0
Vmac_052454-T1	3	Voxy_058150-T1	0		Voxy_039031-T1	5	Vmac_059734-T1	0
Vmac_052438-T1	4	Voxy_058163-T1	0		Voxy_039038-T1	4	Vmac_059736-T1	0
Vmac_052376-T1	1	Voxy_058233-T1	0		Voxy_039039-T1	3	Vmac_059737-T1	0
Vmac_052343-T1	2	Voxy_058270-T1	0		Voxy_039037-T1	7	Vmac_059740-T1	0
Vmac_052342-T1	9	Voxy_058271-T1	0		Voxy_039055-T1	7	Vmac_059749-T1	0
Vmac_052296-T1	5	Voxy_058320-T1	0		Voxy_039106-T1	6	Vmac_059805-T1	0
Vmac_052234-T1	5	Voxy_058386-T1	0		Voxy_039109-T1	7	Vmac_059807-T1	0
Vmac_052233-T1	3	Voxy_058387-T1	0		Voxy_039158-T1	8	Vmac_059879-T1	0
Vmac_052231-T1	2	Voxy_058390-T1	0		Voxy_039225-T1	3	Vmac_059944-T1	0
Vmac_052200-T1	3	Voxy_058401-T1	0		Voxy_039226-T1	2	Vmac_059945-T1	0
Vmac_052135-T1	12	Voxy_058452-T1	0		Voxy_039235-T1	1	Vmac_059958-T1	0
Vmac_052133-T1	3	Voxy_058455-T1	0		Voxy_039251-T1	9	Vmac_059973-T1	0
Vmac_052098-T1	7	Voxy_058499-T1	0		Voxy_039267-T1	5	Vmac_059984-T1	0
Vmac_017382-T1	3	Voxy_058683-T1	0		Voxy_039291-T1	7	Vmac_060005-T1	0
Vmac_017389-T1	5	Voxy_058689-T1	0		Voxy_039295-T1	10	Vmac_060008-T1	0
Vmac_044780-T1	3	Voxy_058816-T1	0		Voxy_024997-T1	5	Vmac_060069-T1	0
Vmac_044797-T1	9	Voxy_058830-T1	0		Voxy_025012-T1	2	Vmac_060084-T1	0
Vmac_022595-T1	10	Voxy_059076-T1	0		Voxy_056920-T1	9	Vmac_060215-T1	0
Vmac_022584-T1	9	Voxy_059085-T1	0		Voxy_056928-T1	6	Vmac_060221-T1	0
Vmac_027741-T1	3	Voxy_059141-T1	0		Voxy_056975-T1	1	Vmac_060273-T1	0
Vmac_027783-T1	4	Voxy_059186-T1	0		Voxy_056992-T1	6	Vmac_060289-T1	0
Vmac_027784-T1	4	Voxy_059187-T1	0		Voxy_057034-T1	8	Vmac_060337-T1	0
Vmac_027818-T1	2	Voxy_059219-T1	0
Vmac_018683-T1	5	Voxy_059410-T1	0
Vmac_018748-T1	3	Voxy_059484-T1	0
Vmac_018750-T1	1	Voxy_059486-T1	0
Vmac_018808-T1	6	Voxy_059553-T1	0
Vmac_018810-T1	4	Voxy_059556-T1	0
Vmac_018858-T1	6	Voxy_059611-T1	0
Vmac_018900-T1	2	Voxy_059663-T1	0
