# Supplementary material for: Contrasting a reference cranberry genome to a crop wild relative provides insights into adaptation, domestication, and breeding
Source: PLoS One. 2022 Mar 7;17(3):e0264966. doi: 10.1371/journal.pone.0264966 (PMC8901128; doi:10.1371/journal.pone.0264966)
Supplement: S8 Table — (XLSX) [file pone.0264966.s018.xlsx]

## Sheet: S8_Table
S8 Table. Orthogroup (OG) overrepresented gene ontology (GO).
	GO description	GO function	Pvalue
Voxy specific
GO:0009791	post-embryonic development	biological_process	0.00069
GO:0015940	pantothenate biosynthetic process	biological_process	1.2e-07
GO:0048367	shoot system	biological_process	0.0022
GO:0015074	DNA integration	biological_process	0.00036
Vmac specific
GO:0009877	nodulation	biological_process	0.00092
GO:0004252	serine-type endopeptidase activity	molecular_function	0.003
GO:0009399	nitrogen fixation	biological_process	4.3e-05
GO:0000160	phosphorelay signal transduction system	biological_process	9.9e-05
GO:0007059	chromosome segregation	biological_process	0.00014
GO:0035251	UDP-glucosyltransferase activity	molecular_function	0.00098
cranberry (Vmac and Voxy) vs. blueberry
GO:0016705	oxidoreductase activity	molecular_function	7.4e-09
GO:0010205	photoinhibition	biological_process	6.3e-06
GO:0042626	ATPase activity	molecular_function	7.5e-06
GO:0004674	protein serine/threonine kinase activity	molecular_function	1.9e-05
GO:0006355	regulation of transcription, DNA-templated	biological_process	2.3e-05
GO:0009620	response to fungus	biological_process	6.8e-05
GO:0016709	oxidoreductase activity	molecular_function	0.00011
GO:0015386	potassium:proton antiporter activity	molecular_function	0.00012
GO:0055085	transmembrane transport	biological_process	0.00018
GO:0016021	integral component of membrane	cellular_component	0.00046
GO:0001558	regulation of cell growth	biological_process	0.00055
GO:0008643	carbohydrate transport	biological_process	0.00062
GO:0015074	DNA integration	biological_process	2.5e-05
GO:0042773	ATP synthesis coupled electron	biological_process	0.00057
GO:0006887	exocytosis	biological_process	0.00087
