# Supplementary material for: Contrasting a reference cranberry genome to a crop wild relative provides insights into adaptation, domestication, and breeding
Source: PLoS One. 2022 Mar 7;17(3):e0264966. doi: 10.1371/journal.pone.0264966 (PMC8901128; doi:10.1371/journal.pone.0264966)
Supplement: S9 Table — (XLSX) [file pone.0264966.s019.xlsx]

## Sheet: S9_Table
S9 Table. High and low SNP region gene numbers for cranberry cultivars and inbred series.
	Oxy	35	MQ	Stevens	BL	BLS1	BLS2	BLS3	BLS4	BLS5	BLS6	BLS7
All SNP high	42131	5969	5867	6335	3029	1857	1142	368	304	235	87	87
All SNP low	6022	40891	41712	41185	47259	50556	52120	53887	53990	54046	54319	54353
Unique SNP high		20477	7401	5002	10728	0	0	0	0	0	33	0
Unique SNP low		12709	30354	34559	30137	54723	54693	54660	54637	54633	54693	54637
