# Supplementary material for: Contrasting a reference cranberry genome to a crop wild relative provides insights into adaptation, domestication, and breeding
Source: PLoS One. 2022 Mar 7;17(3):e0264966. doi: 10.1371/journal.pone.0264966 (PMC8901128; doi:10.1371/journal.pone.0264966)
Supplement: S10 Table — (XLSX) [file pone.0264966.s020.xlsx]

## Sheet: S10_Table
S10 Table. Stevens (ST) all high SNP regions significant GO terms.
GO	NS	enrichment	name	ratio_in_study	ratio_in_pop	p_uncorrected	depth	study_count	p_fdr_bh
GO:0010083	BP	e	regulation of vegetative meristem growth	6298-10-01	11/59709	7.2e-08	6	10	0.00039
GO:1901642	BP	e	nucleoside transmembrane transport	14/6298	20/59709	1e-07	9	14	0.00039
GO:0015858	BP	e	nucleoside transport	14/6298	21/59709	2.2e-07	8	14	0.00055
GO:0015860	BP	e	purine nucleoside transmembrane transport	13/6298	19/59709	6e-07	10	13	0.00072
GO:0010184	BP	e	cytokinin transport	13/6298	19/59709	6e-07	5	13	0.00072
GO:0048439	BP	e	flower morphogenesis	6298-12-01	19/59709	6e-07	4	12	0.00072
GO:0010380	BP	e	regulation of chlorophyll biosynthetic process	17/6298	43/59709	6.8e-07	7	17	0.00072
GO:1905613	BP	e	regulation of developmental vegetative growth	6298-10-01	13/59709	7.7e-07	5	10	0.00072
GO:1901463	BP	e	regulation of tetrapyrrole biosynthetic process	17/6298	44/59709	1e-06	6	17	0.00081
GO:0006863	BP	e	purine nucleobase transport	14/6298	32/59709	1.5e-06	8	14	0.00081
GO:1904823	BP	e	purine nucleobase transmembrane transport	14/6298	32/59709	1.5e-06	9	14	0.00081
GO:0006080	BP	e	substituted mannan metabolic process	6298-10-01	17/59709	1.6e-06	5	10	0.00081
GO:0010392	BP	e	galactoglucomannan metabolic process	6298-10-01	17/59709	1.6e-06	6	10	0.00081
GO:0051069	BP	e	galactomannan metabolic process	6298-10-01	17/59709	1.6e-06	6	10	0.00081
GO:0051070	BP	e	galactomannan biosynthetic process	6298-10-01	17/59709	1.6e-06	7	10	0.00081
GO:0015851	BP	e	nucleobase transport	14/6298	33/59709	2.4e-06	7	14	0.00112
GO:0090056	BP	e	regulation of chlorophyll metabolic process	17/6298	48/59709	4.1e-06	6	17	0.00179
GO:1901401	BP	e	regulation of tetrapyrrole metabolic process	17/6298	50/59709	7.7e-06	5	17	0.00319
GO:0051501	BP	e	diterpene phytoalexin metabolic process	6298-10-01	21/59709	2e-05	8	10	0.00462
GO:0051502	BP	e	diterpene phytoalexin biosynthetic process	6298-10-01	21/59709	2e-05	9	10	0.00462
GO:0010117	BP	e	photoprotection	6298-07-01	11/59709	3.2e-05	5	7	0.00691
GO:0072530	BP	e	purine-containing compound transmembrane transport	14/6298	40/59709	3.3e-05	7	14	0.00692
GO:0042221	BP	p	response to chemical	250/6298	3129/59709	8.2e-06	2	250	0.00321
GO:1901564	BP	p	organonitrogen compound metabolic process	293/6298	3580/59709	9.1e-06	3	293	0.00326
GO:0050896	BP	p	response to stimulus	463/6298	5542/59709	9.3e-06	1	463	0.00326
GO:0043170	BP	p	macromolecule metabolic process	433/6298	5067/59709	9.6e-06	3	433	0.00326
GO:0044238	BP	p	primary metabolic process	543/6298	6278/59709	1e-05	2	543	0.00332
GO:0071704	BP	p	organic substance metabolic process	608/6298	6916/59709	1.1e-05	2	608	0.00344
GO:0009987	BP	p	cellular process	955/6298	10524/59709	1.2e-05	1	955	0.00346
GO:0008152	BP	p	metabolic process	691/6298	7666/59709	1.3e-05	1	691	0.00346
GO:0006807	BP	p	nitrogen compound metabolic process	488/6298	5562/59709	1.3e-05	2	488	0.00346
GO:0044237	BP	p	cellular metabolic process	602/6298	6756/59709	1.3e-05	2	602	0.00346
GO:0008150	BP	p	biological_process	1192/6298	12930/59709	1.3e-05	0	1192	0.00346
GO:0019538	BP	p	protein metabolic process	223/6298	2754/59709	1.8e-05	4	223	0.00439
GO:0071840	BP	p	cellular component organization or biogenesis	247/6298	2997/59709	2.2e-05	2	247	0.00491
GO:0009628	BP	p	response to abiotic stimulus	174/6298	2215/59709	2.3e-05	2	174	0.00497
GO:0010038	BP	p	response to metal ion	32/6298	568/59709	4.7e-05	4	32	0.00947
GO:0005737	CC	p	cytoplasm	718/6298	8086/59709	1.1e-05	2	718	0.0019
GO:0043229	CC	p	intracellular organelle	837/6298	9495/59709	1.1e-05	3	837	0.0019
GO:0043227	CC	p	membrane-bounded organelle	816/6298	9223/59709	1.1e-05	3	816	0.0019
GO:0043231	CC	p	intracellular membrane-bounded organelle	796/6298	9058/59709	1.2e-05	4	796	0.0019
GO:0043226	CC	p	organelle	838/6298	9519/59709	1.2e-05	2	838	0.0019
GO:0005622	CC	p	intracellular anatomical structure	980/6298	10899/59709	1.3e-05	2	980	0.0019
GO:0110165	CC	p	cellular anatomical entity	1184/6298	12924/59709	1.3e-05	1	1184	0.0019
GO:0005575	CC	p	cellular_component	1185/6298	12931/59709	1.4e-05	0	1185	0.0019
GO:0043228	CC	p	non-membrane-bounded organelle	122/6298	1642/59709	1.8e-05	3	122	0.00203
GO:0043232	CC	p	intracellular non-membrane-bounded organelle	122/6298	1642/59709	1.8e-05	4	122	0.00203
GO:0005634	CC	p	nucleus	357/6298	4164/59709	2e-05	5	357	0.00203
GO:0005829	CC	p	cytosol	170/6298	2169/59709	2.2e-05	2	170	0.00207
GO:0030312	CC	p	external encapsulating structure	33/6298	579/59709	5.5e-05	2	33	0.00477
GO:0005618	CC	p	cell wall	33/6298	574/59709	6.9e-05	3	33	0.00554
GO:0050404	MF	e	zeatin O-beta-D-xylosyltransferase activity	6298-10-01	11/59709	7.2e-08	7	10	7.5e-05
GO:0005337	MF	e	nucleoside transmembrane transporter activity	14/6298	20/59709	1e-07	6	14	7.5e-05
GO:0050736	MF	e	O-malonyltransferase activity	6298-07-01	7/59709	1.4e-07	6	7	7.5e-05
GO:0047634	MF	e	agmatine N4-coumaroyltransferase activity	6298-07-01	7/59709	1.4e-07	5	7	7.5e-05
GO:0016420	MF	e	malonyltransferase activity	6298-07-01	7/59709	1.4e-07	5	7	7.5e-05
GO:0016165	MF	e	linoleate 13S-lipoxygenase activity	13/6298	25/59709	3e-07	5	13	0.00012
GO:0050403	MF	e	trans-zeatin O-beta-D-glucosyltransferase activity	19/6298	37/59709	3.4e-07	7	19	0.00012
GO:0015211	MF	e	purine nucleoside transmembrane transporter activity	13/6298	19/59709	6e-07	7	13	0.0002
GO:0035252	MF	e	UDP-xylosyltransferase activity	6298-11-01	20/59709	1.2e-06	6	11	0.00035
GO:0005345	MF	e	purine nucleobase transmembrane transporter activity	14/6298	32/59709	1.5e-06	6	14	0.00039
GO:0036202	MF	e	ent-cassa-12,15-diene 11-hydroxylase activity	6298-10-01	17/59709	1.6e-06	5	10	0.00039
GO:0016702	MF	e	oxidoreductase activity, acting on single donors with incorporation of molecular oxygen, incorporation of two atoms of oxygen	16/6298	41/59709	1.8e-06	4	16	0.00039
GO:0015205	MF	e	nucleobase transmembrane transporter activity	14/6298	33/59709	2.4e-06	5	14	0.00048
GO:0016701	MF	e	oxidoreductase activity, acting on single donors with incorporation of molecular oxygen	16/6298	46/59709	1e-05	3	16	0.00189
GO:0050502	MF	e	cis-zeatin O-beta-D-glucosyltransferase activity	6298-12-01	29/59709	1.7e-05	7	12	0.00251
GO:0042285	MF	e	xylosyltransferase activity	6298-11-01	25/59709	1.9e-05	5	11	0.00265
GO:0005488	MF	p	binding	443/6298	5139/59709	1.1e-05	1	443	0.00189
GO:0003674	MF	p	molecular_function	1020/6298	11181/59709	1.2e-05	0	1020	0.00189
GO:0005515	MF	p	protein binding	156/6298	2040/59709	1.2e-05	2	156	0.00189
