# Supplementary material for: Contrasting a reference cranberry genome to a crop wild relative provides insights into adaptation, domestication, and breeding
Source: PLoS One. 2022 Mar 7;17(3):e0264966. doi: 10.1371/journal.pone.0264966 (PMC8901128; doi:10.1371/journal.pone.0264966)
Supplement: S11 Table — (XLSX) [file pone.0264966.s021.xlsx]

## Sheet: S11_Table
S11 Table. #35 all high SNP regions significant GO terms.
GO	NS	enrichment	name	ratio_in_study	ratio_in_pop	p_uncorrected	depth	study_count	p_fdr_bh
GO:0051501	BP	e	diterpene phytoalexin metabolic process	15/5939	21/59709	1.2e-07	8	15	0.00029
GO:0051502	BP	e	diterpene phytoalexin biosynthetic process	15/5939	21/59709	1.2e-07	9	15	0.00029
GO:0015858	BP	e	nucleoside transport	13/5939	21/59709	1.2e-07	8	13	0.00029
GO:0015851	BP	e	nucleobase transport	16/5939	33/59709	1.6e-07	7	16	0.00029
GO:0009410	BP	e	response to xenobiotic stimulus	5939-12-01	22/59709	2.3e-07	3	12	0.00029
GO:0009403	BP	e	toxin biosynthetic process	16/5939	38/59709	2.3e-07	4	16	0.00029
GO:0010184	BP	e	cytokinin transport	13/5939	19/59709	3.3e-07	5	13	0.00031
GO:0015860	BP	e	purine nucleoside transmembrane transport	13/5939	19/59709	3.3e-07	10	13	0.00031
GO:0072530	BP	e	purine-containing compound transmembrane transport	16/5939	40/59709	5.4e-07	7	16	0.0004
GO:0052315	BP	e	phytoalexin biosynthetic process	16/5939	36/59709	6.6e-07	5	16	0.0004
GO:0052314	BP	e	phytoalexin metabolic process	16/5939	36/59709	6.6e-07	4	16	0.0004
GO:1901642	BP	e	nucleoside transmembrane transport	13/5939	20/59709	6.7e-07	9	13	0.0004
GO:0006863	BP	e	purine nucleobase transport	16/5939	32/59709	7.6e-07	8	16	0.0004
GO:1904823	BP	e	purine nucleobase transmembrane transport	16/5939	32/59709	7.6e-07	9	16	0.0004
GO:0071466	BP	e	cellular response to xenobiotic stimulus	5939-11-01	21/59709	1.3e-06	4	11	0.00059
GO:0006805	BP	e	xenobiotic metabolic process	5939-11-01	21/59709	1.3e-06	3	11	0.00059
GO:0010336	BP	e	gibberellic acid homeostasis	5939-06-01	7/59709	6.2e-06	6	6	0.00212
GO:0120253	BP	e	hydrocarbon catabolic process	5939-08-01	13/59709	7.7e-06	4	8	0.00212
GO:1901529	BP	e	positive regulation of anion channel activity	5939-05-01	6/59709	5.3e-05	9	5	0.00926
GO:0036211	BP	p	protein modification process	128/5939	1943/59709	5.2e-06	5	128	0.00212
GO:0006464	BP	p	cellular protein modification process	128/5939	1943/59709	5.2e-06	6	128	0.00212
GO:0006468	BP	p	protein phosphorylation	41/5939	779/59709	5.5e-06	7	41	0.00212
GO:0044267	BP	p	cellular protein metabolic process	173/5939	2445/59709	7e-06	5	173	0.00212
GO:0071840	BP	p	cellular component organization or biogenesis	218/5939	2997/59709	7.3e-06	2	218	0.00212
GO:0044260	BP	p	cellular macromolecule metabolic process	247/5939	3605/59709	7.4e-06	4	247	0.00212
GO:0019538	BP	p	protein metabolic process	201/5939	2754/59709	7.7e-06	4	201	0.00212
GO:1901564	BP	p	organonitrogen compound metabolic process	260/5939	3580/59709	7.9e-06	3	260	0.00212
GO:0016043	BP	p	cellular component organization	198/5939	2719/59709	7.9e-06	3	198	0.00212
GO:0043412	BP	p	macromolecule modification	196/5939	2684/59709	8.1e-06	4	196	0.00212
GO:0050896	BP	p	response to stimulus	438/5939	5542/59709	8.3e-06	1	438	0.00212
GO:0006807	BP	p	nitrogen compound metabolic process	423/5939	5562/59709	8.6e-06	2	423	0.00212
GO:0043170	BP	p	macromolecule metabolic process	381/5939	5067/59709	8.8e-06	3	381	0.00212
GO:0044238	BP	p	primary metabolic process	485/5939	6278/59709	1e-05	2	485	0.00233
GO:0044237	BP	p	cellular metabolic process	542/5939	6756/59709	1.1e-05	2	542	0.00233
GO:0071704	BP	p	organic substance metabolic process	549/5939	6916/59709	1.1e-05	2	549	0.00233
GO:0008152	BP	p	metabolic process	626/5939	7666/59709	1.1e-05	1	626	0.00234
GO:0009987	BP	p	cellular process	865/5939	10524/59709	1.2e-05	1	865	0.00246
GO:0008150	BP	p	biological_process	1086/5939	12930/59709	1.4e-05	0	1086	0.00273
GO:0050789	BP	p	regulation of biological process	415/5939	5046/59709	2.3e-05	2	415	0.00445
GO:0006996	BP	p	organelle organization	123/5939	1745/59709	2.3e-05	4	123	0.00445
GO:0065007	BP	p	biological regulation	484/5939	5786/59709	2.8e-05	1	484	0.00528
GO:0071310	BP	p	cellular response to organic substance	58/5939	939/59709	4.5e-05	4	58	0.00819
GO:0034641	BP	p	cellular nitrogen compound metabolic process	239/5939	3044/59709	5.2e-05	3	239	0.00926
GO:0051716	BP	p	cellular response to stimulus	207/5939	2681/59709	5.5e-05	2	207	0.00933
GO:0043228	CC	p	non-membrane-bounded organelle	95/5939	1642/59709	5e-06	3	95	0.00139
GO:0043232	CC	p	intracellular non-membrane-bounded organelle	95/5939	1642/59709	5e-06	4	95	0.00139
GO:0005737	CC	p	cytoplasm	649/5939	8086/59709	1.1e-05	2	649	0.00139
GO:0043229	CC	p	intracellular organelle	796/5939	9495/59709	1.1e-05	3	796	0.00139
GO:0099080	CC	p	supramolecular complex	5939-08-01	276/59709	1.1e-05	2	8	0.00139
GO:0043226	CC	p	organelle	799/5939	9519/59709	1.1e-05	2	799	0.00139
GO:0043231	CC	p	intracellular membrane-bounded organelle	766/5939	9058/59709	1.2e-05	4	766	0.00139
GO:0005622	CC	p	intracellular anatomical structure	899/5939	10899/59709	1.2e-05	2	899	0.00139
GO:0043227	CC	p	membrane-bounded organelle	790/5939	9223/59709	1.2e-05	3	790	0.00139
GO:0110165	CC	p	cellular anatomical entity	1090/5939	12924/59709	1.4e-05	1	1090	0.00139
GO:0005575	CC	p	cellular_component	1090/5939	12931/59709	1.4e-05	0	1090	0.00139
GO:0005829	CC	p	cytosol	159/5939	2169/59709	2.2e-05	2	159	0.00204
GO:0005634	CC	p	nucleus	336/5939	4164/59709	2.5e-05	5	336	0.00209
GO:0032991	CC	p	protein-containing complex	177/5939	2373/59709	2.6e-05	1	177	0.00209
GO:0005856	CC	p	cytoskeleton	16/5939	388/59709	3.7e-05	5	16	0.00278
GO:0015205	MF	e	nucleobase transmembrane transporter activity	16/5939	33/59709	1.6e-07	5	16	0.00043
GO:0015211	MF	e	purine nucleoside transmembrane transporter activity	13/5939	19/59709	3.3e-07	7	13	0.00043
GO:0005337	MF	e	nucleoside transmembrane transporter activity	13/5939	20/59709	6.7e-07	6	13	0.00049
GO:0005345	MF	e	purine nucleobase transmembrane transporter activity	16/5939	32/59709	7.6e-07	6	16	0.00049
GO:0036202	MF	e	ent-cassa-12,15-diene 11-hydroxylase activity	15/5939	17/59709	9.5e-07	5	15	0.00049
GO:0008441	MF	e	3'(2'),5'-bisphosphate nucleotidase activity	5939-06-01	8/59709	2.3e-05	7	6	0.00454
GO:0008252	MF	e	nucleotidase activity	5939-06-01	8/59709	2.3e-05	6	6	0.00454
GO:0003824	MF	p	catalytic activity	552/5939	6689/59709	1.1e-05	1	552	0.00381
GO:0004674	MF	p	protein serine/threonine kinase activity	33/5939	647/59709	1.2e-05	6	33	0.00381
GO:0003674	MF	p	molecular_function	951/5939	11181/59709	1.2e-05	0	951	0.00381
GO:0004672	MF	p	protein kinase activity	41/5939	750/59709	1.6e-05	5	41	0.00421
GO:0016740	MF	p	transferase activity	204/5939	2706/59709	1.6e-05	2	204	0.00421
GO:0017111	MF	p	nucleoside-triphosphatase activity	42/5939	751/59709	2.1e-05	6	42	0.00454
GO:0016772	MF	p	transferase activity, transferring phosphorus-containing groups	72/5939	1112/59709	4.9e-05	3	72	0.0092
