# Supplementary material for: Contrasting a reference cranberry genome to a crop wild relative provides insights into adaptation, domestication, and breeding
Source: PLoS One. 2022 Mar 7;17(3):e0264966. doi: 10.1371/journal.pone.0264966 (PMC8901128; doi:10.1371/journal.pone.0264966)
Supplement: S12 Table — (XLSX) [file pone.0264966.s022.xlsx]

## Sheet: S12_Table
S12 Table. MQ all high SNP regions significant GO terms.
GO	NS	enrichment	name	ratio_in_study	ratio_in_pop	p_uncorrected	depth	study_count	p_fdr_bh
GO:0010184	BP	e	cytokinin transport	14/5839	19/59709	2.8e-07	5	14	0.00057
GO:0015860	BP	e	purine nucleoside transmembrane transport	14/5839	19/59709	2.8e-07	10	14	0.00057
GO:0072530	BP	e	purine-containing compound transmembrane transport	16/5839	40/59709	4.3e-07	7	16	0.00057
GO:1901642	BP	e	nucleoside transmembrane transport	15/5839	20/59709	5.6e-07	9	15	0.00057
GO:0006863	BP	e	purine nucleobase transport	15/5839	32/59709	6.1e-07	8	15	0.00057
GO:1904823	BP	e	purine nucleobase transmembrane transport	15/5839	32/59709	6.1e-07	9	15	0.00057
GO:0051069	BP	e	galactomannan metabolic process	5839-10-01	17/59709	8.1e-07	6	10	0.00057
GO:0051070	BP	e	galactomannan biosynthetic process	5839-10-01	17/59709	8.1e-07	7	10	0.00057
GO:0010392	BP	e	galactoglucomannan metabolic process	5839-10-01	17/59709	8.1e-07	6	10	0.00057
GO:0006080	BP	e	substituted mannan metabolic process	5839-10-01	17/59709	8.1e-07	5	10	0.00057
GO:0015851	BP	e	nucleobase transport	15/5839	33/59709	9.7e-07	7	15	0.00057
GO:0015858	BP	e	nucleoside transport	15/5839	21/59709	1.1e-06	8	15	0.00057
GO:0051502	BP	e	diterpene phytoalexin biosynthetic process	5839-11-01	21/59709	1.1e-06	9	11	0.00057
GO:0051501	BP	e	diterpene phytoalexin metabolic process	5839-11-01	21/59709	1.1e-06	8	11	0.00057
GO:1901264	BP	e	carbohydrate derivative transport	23/5839	90/59709	1.3e-05	7	23	0.0048
GO:0044238	BP	p	primary metabolic process	495/5839	6278/59709	9.6e-06	2	495	0.00429
GO:0044237	BP	p	cellular metabolic process	540/5839	6756/59709	1e-05	2	540	0.00429
GO:0071704	BP	p	organic substance metabolic process	548/5839	6916/59709	1e-05	2	548	0.00429
GO:0008152	BP	p	metabolic process	604/5839	7666/59709	1e-05	1	604	0.00429
GO:0043170	BP	p	macromolecule metabolic process	403/5839	5067/59709	1.2e-05	3	403	0.00468
GO:0008150	BP	p	biological_process	1086/5839	12930/59709	1.4e-05	0	1086	0.0048
GO:0009987	BP	p	cellular process	899/5839	10524/59709	1.4e-05	1	899	0.0048
GO:0006807	BP	p	nitrogen compound metabolic process	450/5839	5562/59709	1.6e-05	2	450	0.00512
GO:0044260	BP	p	cellular macromolecule metabolic process	281/5839	3605/59709	3.1e-05	4	281	0.0095
GO:0005634	CC	p	nucleus	321/5839	4164/59709	1e-05	5	321	0.00158
GO:0043229	CC	p	intracellular organelle	747/5839	9495/59709	1.1e-05	3	747	0.00158
GO:0005737	CC	p	cytoplasm	630/5839	8086/59709	1.1e-05	2	630	0.00158
GO:0043226	CC	p	organelle	750/5839	9519/59709	1.2e-05	2	750	0.00158
GO:0043227	CC	p	membrane-bounded organelle	727/5839	9223/59709	1.2e-05	3	727	0.00158
GO:0043231	CC	p	intracellular membrane-bounded organelle	713/5839	9058/59709	1.2e-05	4	713	0.00158
GO:0005622	CC	p	intracellular anatomical structure	855/5839	10899/59709	1.2e-05	2	855	0.00158
GO:0110165	CC	p	cellular anatomical entity	1061/5839	12924/59709	1.3e-05	1	1061	0.00158
GO:0005575	CC	p	cellular_component	1062/5839	12931/59709	1.3e-05	0	1062	0.00158
GO:0043228	CC	p	non-membrane-bounded organelle	113/5839	1642/59709	3.5e-05	3	113	0.00359
GO:0043232	CC	p	intracellular non-membrane-bounded organelle	113/5839	1642/59709	3.5e-05	4	113	0.00359
GO:0015211	MF	e	purine nucleoside transmembrane transporter activity	14/5839	19/59709	2.8e-07	7	14	0.00051
GO:0005337	MF	e	nucleoside transmembrane transporter activity	15/5839	20/59709	5.6e-07	6	15	0.00051
GO:0005345	MF	e	purine nucleobase transmembrane transporter activity	15/5839	32/59709	6.1e-07	6	15	0.00051
GO:0036202	MF	e	ent-cassa-12,15-diene 11-hydroxylase activity	5839-11-01	17/59709	8.1e-07	5	11	0.00051
GO:0015205	MF	e	nucleobase transmembrane transporter activity	15/5839	33/59709	9.7e-07	5	15	0.00051
GO:0015932	MF	e	nucleobase-containing compound transmembrane transporter activity	19/5839	58/59709	1.4e-06	5	19	0.0006
GO:0008171	MF	e	O-methyltransferase activity	5839-12-01	29/59709	8e-06	5	12	0.00296
GO:1901505	MF	e	carbohydrate derivative transmembrane transporter activity	20/5839	74/59709	2e-05	5	20	0.00513
GO:0003824	MF	p	catalytic activity	533/5839	6689/59709	1e-05	1	533	0.0033
GO:0003674	MF	p	molecular_function	928/5839	11181/59709	1.3e-05	0	928	0.00371
