# Supplementary material for: Contrasting a reference cranberry genome to a crop wild relative provides insights into adaptation, domestication, and breeding
Source: PLoS One. 2022 Mar 7;17(3):e0264966. doi: 10.1371/journal.pone.0264966 (PMC8901128; doi:10.1371/journal.pone.0264966)
Supplement: S13 Table — (XLSX) [file pone.0264966.s023.xlsx]

## Sheet: S13_Table
S13 Table. Genes under positive selection between important cranberry breeding cultivars and the wild selection Ben Lear (BL).
ST vs. BL				#35 vs. BL				MQ vs. BL
Vmac_ID	Annotation	Ka/Ks		Vmac_ID	Annotation	Ka/Ks		Vmac_ID	Annotation	Ka/Ks
Vmac_052820	Uncharacterized protein K02A2.6-like	6.51913		Vmac_053723	transposition, RNA-mediated	16.7692		Vmac_041591	phospho-N-acetylmuramoyl-pentapeptide- transferase homolog	18.8
Vmac_053481	Plant mobile domain	6.51913		Vmac_018242	Alpha beta-Hydrolases superfamily protein	11.1765		Vmac_053723	transposition, RNA-mediated	16.8
Vmac_025080	Domain of unknown function (DUF4283)	5.96053		Vmac_038669	Peroxisome biogenesis protein	11.1633		Vmac_016378	0	16.5
Vmac_025137	Vacuolar protein sorting-associated protein	5.96053		Vmac_045855	serine threonine-protein kinase	10.8333		Vmac_018963	TPL-binding domain in jasmonate signalling	14
Vmac_007906	Oxidoreductase	1.62722		Vmac_042318	Ribonuclease H protein	10.125		Vmac_040782	A type II topoisomerase that negatively supercoils closed circular double-stranded DNA in an ATP-dependent manner	13.9
Vmac_007917	Belongs to the multicopper oxidase family	1.62722		Vmac_013927	Polygalacturonase	9.42857		Vmac_036370	Belongs to the glycosyltransferase 2 family	11.1
Vmac_052821	Uncharacterized protein K02A2.6-like	1.56967		Vmac_041689	Uncharacterized protein K02A2.6-like	8.85882		Vmac_031770	1,4-alpha-glucan-branching enzyme 3, chloroplastic	11
Vmac_053479	Plant mobile domain	1.56967		Vmac_049831	transcription factor	8.73786		Vmac_037775	Ankyrin repeat-containing protein	9.75
Vmac_025082	Domain of unknown function (DUF4283)	1.55102		Vmac_021619	starch biosynthetic process	8.66667		Vmac_025137	Vacuolar protein sorting-associated protein	8.67
Vmac_025114	ATPase activity, coupled to transmembrane movement of substances	1.55102		Vmac_041591	phospho-N-acetylmuramoyl-pentapeptide- transferase homolog	8.05376		Vmac_054488	pectinesterase pectinesterase inhibitor	8.48
Vmac_039160	Katanin p60 ATPase-containing subunit A-like 2	1.3252		Vmac_027886	Allows the formation of correctly charged Gln-tRNA(Gln) through the transamidation of misacylated Glu-tRNA(Gln) in chloroplasts and mitochondria. The reaction takes place in the presence of glutamine and ATP through an activated gamma-phospho- Glu-tRNA(Gln)	8.02273		Vmac_052225	PDDEXK-like family of unknown function	8.13
Vmac_039192	Katanin p60 ATPase-containing subunit	1.3252		Vmac_041631	MULE transposase domain	7.49677		Vmac_041689	Uncharacterized protein K02A2.6-like	7.93
Vmac_029562	Ribonuclease H protein	1.2554		Vmac_025844	Zinc ion binding	7.40984		Vmac_026275	Protein SHOOT GRAVITROPISM	7.39
Vmac_029579	phosphoprotein phosphatase activity	1.2554		Vmac_005085	Protein NRDE2 homolog	7.4		Vmac_037560	Caleosin related protein	7.28
Vmac_058110	CAAX prenyl protease 1 homolog	1.02432		Vmac_026275	Protein SHOOT GRAVITROPISM	7.39474		Vmac_013927	Polygalacturonase	7.14
Vmac_058131	transposition, RNA-mediated	1.02432		Vmac_032207	F-box kelch-repeat protein	7.35417		Vmac_046650	Cytokinin-activating enzyme working in the direct activation pathway. Phosphoribohydrolase that converts inactive cytokinin nucleotides to the biologically active free-base forms	7.14
Vmac_039174	lysine-specific demethylase	1.01667		Vmac_057437	EIN3-binding F-box protein	7.22222		Vmac_019808	Converts the prephenate produced from the shikimate- chorismate pathway into phenylalanine	7.12
Vmac_039202	NA	1.01667		Vmac_046650	Cytokinin-activating enzyme working in the direct activation pathway. Phosphoribohydrolase that converts inactive cytokinin nucleotides to the biologically active free-base forms	7.13675		Vmac_032197	Seems to be required for maximal rate of protein biosynthesis. Enhances ribosome dissociation into subunits and stabilizes the binding of the initiator Met-tRNA(I) to 40 S ribosomal subunits	7.04
				Vmac_032197	Seems to be required for maximal rate of protein biosynthesis. Enhances ribosome dissociation into subunits and stabilizes the binding of the initiator Met-tRNA(I) to 40 S ribosomal subunits	7.03704		Vmac_025548	(NAC) domain-containing protein	6.5
				Vmac_041819	Plant mobile domain	6.94186		Vmac_007955	FAE1/Type III polyketide synthase-like protein	6.38
				Vmac_025137	Vacuolar protein sorting-associated protein	6.77632		Vmac_057672	Enhancer of polycomb-like transcription factor protein	6.25
				Vmac_029327	isoform X1	6.59124		Vmac_003877	Ring finger protein	6.23
				Vmac_043687	Cysteine-rich receptor-like protein kinase	6.51572		Vmac_000193	Controls the rotational direction of flagella during chemotaxis	6.21
				Vmac_010947	Belongs to the major facilitator superfamily. Sugar transporter (TC 2.A.1.1) family	6.40909		Vmac_035629	CBL-interacting protein kinase	6.17
				Vmac_013540	3-oxoacyl- acyl-carrier-protein reductase, chloroplastic-like	6.26786		Vmac_038603	high mobility group	5.98
				Vmac_030041	transposition, RNA-mediated	6.25581		Vmac_023775	Component of the DNA topoisomerase VI involved in chromatin organization and progression of endoreduplication cycles. Relaxes both positive and negative superturns and exhibits a strong decatenase activity	5.92
				Vmac_050184	disease resistance	6.24		Vmac_007937	3-ketoacyl-coa synthase	5.87
				Vmac_035629	CBL-interacting protein kinase	6.16667		Vmac_047695	Protein of unknown function (DUF563)	5.87
				Vmac_020729	UPF0496 protein 4-like	6.15152		Vmac_010185	SPFH domain / Band 7 family	5.77
				Vmac_036416	Pentatricopeptide repeat-containing protein	6.13333		Vmac_001709	Transport of potassium into the cell	5.72
				Vmac_021216	Vinorine synthase-like	6.02885		Vmac_021573	Belongs to the glycosyltransferase 8 family	5.72
				Vmac_010666	(GMC) oxidoreductase family	6.01235		Vmac_042318	Ribonuclease H protein	5.67
				Vmac_028688	phosphatidylinositol ceramide inositolphosphotransferase	6		Vmac_032638	plastid-lipid-associated protein 11	5.62
				Vmac_044601	Pleiotropic drug resistance protein 2-like	5.92		Vmac_053555	The pyruvate dehydrogenase complex catalyzes the overall conversion of pyruvate to acetyl-CoA and CO(2)	5.56
				Vmac_013860	disease resistance	5.875		Vmac_039808	E3 ubiquitin-protein ligase	5.48
				Vmac_038554	Protein ACCUMULATION AND REPLICATION OF CHLOROPLASTS	5.82759		Vmac_010666	(GMC) oxidoreductase family	5.37
				Vmac_058990	Domain of unknown function (DUF4598)	5.7957		Vmac_028259	Transcriptional regulator	5.3
				Vmac_024384	WAT1-related protein	5.7551		Vmac_022563	Inorganic H+ pyrophosphatase	5.27
				Vmac_052706	transcription factor	5.75238		Vmac_045651	0	5.21
				Vmac_057672	Enhancer of polycomb-like transcription factor protein	5.75		Vmac_006344	transposition, RNA-mediated	5.19
				Vmac_046557	Zeaxanthin epoxidase, chloroplastic-like	5.71654		Vmac_053249	BTB POZ domain-containing protein	5.16
				Vmac_004593	F-Box protein	5.71429		Vmac_021981	F-Box protein	5.15
				Vmac_015127	belongs to the protein kinase superfamily	5.7125		Vmac_046969	B3 domain-containing protein	5.13
				Vmac_003877	Ring finger protein	5.67442		Vmac_042789	F-Box protein	5.13
				Vmac_046351	A reductase	5.63636		Vmac_054012	U1 small nuclear ribonucleoprotein 70	5.13
				Vmac_052303	Aminotransferase class I and II	5.63636		Vmac_008651	Legume lectin domain	5.04
				Vmac_020445	plant mutator transposase zinc finger	5.57983		Vmac_034905	Pentatricopeptide repeat-containing protein	5
				Vmac_052207	Uncharacterized protein K02A2.6-like	5.5122		Vmac_022484	0	4.94
				Vmac_008220	CONTAINS InterPro DOMAIN s WD40 repeat-like (InterPro IPR011046), WD40 repeat, region (InterPro IPR017986), WD40 repeat (InterPro IPR001680), WD40 YVTN repeat-like (InterPro IPR015943)	5.5		Vmac_028690	F-box LRR-repeat protein	4.93
				Vmac_058722	0	5.44949		Vmac_037310	Domain of unknown function (DUF3783)	4.92
				Vmac_018090	F-box kelch-repeat protein	5.44		Vmac_008563	Belongs to the iron ascorbate-dependent oxidoreductase family	4.92
				Vmac_040218	Fasciclin-like arabinogalactan protein 20	5.32143		Vmac_051714	transposition, RNA-mediated	4.9
				Vmac_032950	Zinc finger CCCH domain-containing protein	5.30864		Vmac_023433	Legume lectin domain	4.89
				Vmac_018006	Phosphoinositide 3-kinase regulatory subunit	5.25503		Vmac_027778	F-box protein	4.88
				Vmac_047744	Belongs to the multi antimicrobial extrusion (MATE) (TC 2.A.66.1) family	5.21277		Vmac_036733	Prolyl 4-hydroxylase alpha subunit homologues.	4.88
				Vmac_045651	0	5.21053		Vmac_036416	Pentatricopeptide repeat-containing protein	4.87
				Vmac_053249	BTB POZ domain-containing protein	5.16		Vmac_056486	serine--tRNA ligase	4.84
				Vmac_025050	EF-hand domain pair	5.13514		Vmac_004095	Protein of unknown function (DUF563)	4.83
				Vmac_048868	Sister chromatid cohesion protein	5.1129		Vmac_053994	Ubiquitin fusion degradation protein 1 homolog	4.81
				Vmac_013882	1-acyl-sn-glycerol-3-phosphate acyltransferase	5.04196		Vmac_005807	phosphatidylinositol dephosphorylation	4.71
				Vmac_008651	Legume lectin domain	5.03846		Vmac_058350	0	4.65
				Vmac_016821	Component of the post-replicative DNA mismatch repair system (MMR)	5.00806		Vmac_003092	The transhydrogenation between NADH and NADP is coupled to respiration and ATP hydrolysis and functions as a proton pump across the membrane	4.64
				Vmac_044484	Auxin response factors (ARFs) are transcriptional factors that bind specifically to the DNA sequence 5'-TGTCTC-3' found in the auxin-responsive promoter elements (AuxREs)	5		Vmac_025050	EF-hand domain pair	4.61
				Vmac_045927	HUA2-like protein	5		Vmac_056981	phosphoglycerate	4.6
				Vmac_016548	Fatty acid amide	4.94828		Vmac_013509	isoform X1	4.57
				Vmac_047695	Protein of unknown function (DUF563)	4.94118		Vmac_002971	Putative MetA-pathway of phenol degradation	4.56
				Vmac_022484	0	4.93939		Vmac_052207	Uncharacterized protein K02A2.6-like	4.55
				Vmac_006005	12-oxophytodienoate reductase	4.91954		Vmac_011009	Catalyzes the phosphorylation of D-fructose 6-phosphate to fructose 1,6-bisphosphate by ATP, the first committing step of glycolysis	4.5
				Vmac_011249	Myb-like DNA-binding domain	4.9		Vmac_033075	Double-stranded RNA-binding protein	4.48
				Vmac_054833	Domain of unknown function (DUF3427)	4.8427		Vmac_047100	Coenzyme Q-binding protein COQ10 homolog	4.48
				Vmac_040402	Protein of unknown function (DUF295)	4.81132		Vmac_033117	Belongs to the GRAS family	4.46
				Vmac_036250	beta-1,3-galactosyltransferase 16	4.74332		Vmac_053985	Suppressor of mec-8 and unc-52 protein homolog 2	4.45
				Vmac_028657	Pentatricopeptide repeat-containing protein	4.72727		Vmac_051273	Belongs to the Ca(2 ) cation antiporter (CaCA) (TC 2.A.19) family	4.44
				Vmac_028259	Transcriptional regulator	4.70248		Vmac_035850	ATP-dependent zinc metalloprotease FTSH	4.44
				Vmac_011011	ethylene-responsive transcription factor	4.67227		Vmac_054535	Belongs to the peptidase A1 family	4.43
				Vmac_009195	Belongs to the chalcone stilbene synthases family	4.65789		Vmac_026954	BEST Arabidopsis thaliana protein match is Protein of	4.42
				Vmac_022803	Belongs to the 'GDSL' lipolytic enzyme family	4.575		Vmac_055715	atexp11,atexpa11,athexp alpha 1.14,exp11,expa11	4.41
				Vmac_000446	Reverse transcriptase (RNA-dependent DNA polymerase)	4.56863		Vmac_036347	Belongs to the glycosyl hydrolase 28 family	4.4
				Vmac_039591	SCY1-like protein	4.51163		Vmac_021216	Vinorine synthase-like	4.4
				Vmac_045251	Serine threonine-protein kinase-like protein	4.46154		Vmac_032950	Zinc finger CCCH domain-containing protein	4.39
				Vmac_049836	Serine incorporator	4.44398		Vmac_028409	F-box protein	4.38
				Vmac_028347	transposition, RNA-mediated	4.39706		Vmac_023654	THO complex subunit	4.38
				Vmac_026357	Programmed cell death protein 2, C-terminal putative domain	4.34831		Vmac_038715	Reverse transcriptase (RNA-dependent DNA polymerase)	4.37
				Vmac_024779	Protein FANTASTIC FOUR	4.32093		Vmac_023724	Belongs to the class I-like SAM-binding methyltransferase superfamily. Erg6 SMT family	4.37
				Vmac_059576	Plant calmodulin-binding domain	4.30508		Vmac_032529	Protein of unknown function (DUF1442)	4.36
				Vmac_047913	RNA polymerase II transcription regulator recruiting activity	4.25989		Vmac_011379	Belongs to the lyase 1 family. Adenylosuccinate lyase subfamily	4.35
				Vmac_039322	Serine threonine-protein phosphatase 6 regulatory subunit	4.2551		Vmac_052000	mRNA splicing, via spliceosome	4.34
				Vmac_005598	A type II topoisomerase that negatively supercoils closed circular double-stranded DNA in an ATP-dependent manner	4.24171		Vmac_025714	Carboxylesterase	4.33
				Vmac_011009	Catalyzes the phosphorylation of D-fructose 6-phosphate to fructose 1,6-bisphosphate by ATP, the first committing step of glycolysis	4.23176		Vmac_034929	F-box protein At2g27310-like	4.22
				Vmac_051671	Anthocyanin acyltransferase	4.20388		Vmac_005085	Protein NRDE2 homolog	4.2
				Vmac_010684	cation-transporting ATPase	4.18627		Vmac_049329	Belongs to the adenylate kinase family	4.2
				Vmac_014024	0	4.17949		Vmac_032650	Mitochondrial GTPase that catalyzes the GTP-dependent ribosomal translocation step during translation elongation. During this step, the ribosome changes from the pre-translocational (PRE) to the post-translocational (POST) state as the newly formed A- site-bound peptidyl-tRNA and P-site-bound deacylated tRNA move to the P and E sites, respectively. Catalyzes the coordinated movement of the two tR…	4.19
				Vmac_036733	Prolyl 4-hydroxylase alpha subunit homologues.	4.17647		Vmac_013882	1-acyl-sn-glycerol-3-phosphate acyltransferase	4.17
				Vmac_015861	Belongs to the cytochrome P450 family	4.16711		Vmac_058020	cysteine-type peptidase activity	4.17
				Vmac_011203	Sodium/hydrogen exchanger family	4.14815		Vmac_026357	Programmed cell death protein 2, C-terminal putative domain	4.16
				Vmac_059612	Domain of unknown function (DUF3598)	4.13187		Vmac_011203	Sodium/hydrogen exchanger family	4.15
				Vmac_007240	ADP binding	4.12887		Vmac_004612	Xyloglucan galactosyltransferase KATAMARI1	4.13
				Vmac_043790	Catalyzes the conversion of hemimercaptal, formed from methylglyoxal and glutathione, to S-lactoylglutathione	4.12821		Vmac_053635	Ribonuclease H protein	4.12
				Vmac_022120	Belongs to the peroxidase family. Classical plant (class III) peroxidase subfamily	4.11852		Vmac_045260	phosphatase 2C	4.12
				Vmac_014660	chalcone-flavanone isomerase family protein	4.11779		Vmac_027061	Belongs to the protein kinase superfamily	4.11
				Vmac_027061	Belongs to the protein kinase superfamily	4.09836		Vmac_025347	Belongs to the cytochrome P450 family	4.1
				Vmac_026384	Long chain base biosynthesis protein	4.09322		Vmac_034468	The glycine cleavage system catalyzes the degradation of glycine	4.1
				Vmac_046636	isoform X1	4.09091		Vmac_024240	0	4.09
				Vmac_025838	DnaJ molecular chaperone homology domain	4.05618		Vmac_010832	0	4.09
				Vmac_024819	transposition, RNA-mediated	4.05442		Vmac_024421	0	4.05
				Vmac_003591	0	4.05		Vmac_041724	Uncharacterized protein K02A2.6-like	4.04
				Vmac_047384	CSC1-like protein RXW8	4.02985		Vmac_047424	EPIDERMAL PATTERNING FACTOR-like protein	4.02
				Vmac_042529	belongs to the protein kinase superfamily	4.01389		Vmac_024755	UDP-N-acetylglucosamine transferase subunit alg13	4
				Vmac_008573	0	4.0101		Vmac_050343	F-box protein	4
				Vmac_010351	receptor-like protein kinase	4		Vmac_049070	Plant mobile domain	3.98
				Vmac_045260	phosphatase 2C	3.97619		Vmac_056172	TMV resistance protein N-like	3.97
				Vmac_014981	DNA (cytosine-5-)-methyltransferase	3.95779		Vmac_053629	Ribonuclease H protein	3.97
				Vmac_015177	(NAC) domain-containing protein	3.94118		Vmac_040980	Lysyl-tRNA synthetase	3.97
				Vmac_056088	origin recognition complex	3.9375		Vmac_028177	pentatricopeptide repeat-containing protein At1g12700, mitochondrial	3.96
				Vmac_027601	inactive shikimate kinase like 2	3.93548		Vmac_008231	leucine-rich repeat receptor-like protein kinase At5g49770	3.94
				Vmac_008851	Belongs to the disease resistance NB-LRR family	3.91667		Vmac_029909	Saposin (B) Domains	3.91
				Vmac_041292	Dirigent proteins impart stereoselectivity on the phenoxy radical-coupling reaction, yielding optically active lignans from two molecules of coniferyl alcohol in the biosynthesis of lignans, flavonolignans, and alkaloids and thus plays a central role in plant secondary metabolism	3.90805		Vmac_034726	Cop9 signalosome complex subunit	3.9
				Vmac_048801	Transcription factor	3.90323		Vmac_029641	AMP deaminase	3.89
				Vmac_033117	Belongs to the GRAS family	3.88889		Vmac_051671	Anthocyanin acyltransferase	3.87
				Vmac_028177	pentatricopeptide repeat-containing protein At1g12700, mitochondrial	3.88732		Vmac_060240	B2 protein-like	3.87
				Vmac_027583	sugar transporter	3.86792		Vmac_024607	Signal recognition particle receptor	3.86
				Vmac_052254	O-acyltransferase WSD1-like	3.86765		Vmac_021867	AP2 ERF and B3 domain-containing transcription	3.84
				Vmac_013221	expressed protein	3.86726		Vmac_015259	COBRA-like protein	3.82
				Vmac_004334	transposition, RNA-mediated	3.82394		Vmac_019204	EF hand	3.8
				Vmac_015259	COBRA-like protein	3.82143		Vmac_027160	(R)-mandelonitrile lyase-like	3.79
				Vmac_025203	Plant mobile domain	3.80851		Vmac_056500	Phi-1 protein	3.78
				Vmac_029991	Ribosome biogenesis regulatory protein	3.80851		Vmac_005240	ribonuclease H protein At1g65750	3.78
				Vmac_012765	Belongs to the 'GDSL' lipolytic enzyme family	3.8		Vmac_005524	Membrane-associated 30 kDa protein	3.77
				Vmac_007684	Belongs to the heat shock protein 70 family	3.78698		Vmac_037152	0	3.77
				Vmac_054657	Trafficking protein particle complex subunit	3.78417		Vmac_007606	Uncharacterized protein K02A2.6-like	3.77
				Vmac_029641	AMP deaminase	3.77		Vmac_042106	CCR4-NOT transcription complex subunit	3.76
				Vmac_034993	Encoded by	3.76211		Vmac_009239	Nodulin-like	3.75
				Vmac_053635	Ribonuclease H protein	3.7439		Vmac_034689	Belongs to the argonaute family	3.74
				Vmac_004095	Protein of unknown function (DUF563)	3.73684		Vmac_033681	This enzyme condenses acetyl-CoA with acetoacetyl-CoA to form HMG-CoA, which is the substrate for HMG-CoA reductase	3.73
				Vmac_003823	Belongs to the MIP aquaporin (TC 1.A.8) family	3.72632		Vmac_038818	May participate in a complex which severs microtubules in an ATP-dependent manner. Microtubule severing may promote rapid reorganization of cellular microtubule arrays	3.73
				Vmac_043862	Belongs to the iron ascorbate-dependent oxidoreductase family	3.72222		Vmac_042324	Domain of unknown function (DUF4283)	3.73
				Vmac_015047	TFIIS helical bundle-like domain	3.69298		Vmac_033024	Nuclear transcription factor Y subunit	3.71
				Vmac_004408	ATP-dependent DNA helicase	3.69231		Vmac_026999	Belongs to the cation transport ATPase (P-type) (TC 3.A.3) family. Type IV subfamily	3.71
				Vmac_052524	Anaphase-promoting complex subunit 11 RING-H2 finger	3.6875		Vmac_057640	26S proteasome non-ATPase regulatory subunit	3.71
				Vmac_038894	CAS1 domain-containing protein 1-like	3.67254		Vmac_019359	0	3.69
				Vmac_060088	CRM domain-containing protein At3g25440	3.65385		Vmac_037789	proline-rich receptor-like protein kinase	3.69
				Vmac_050968	early nodulin-like protein	3.64602		Vmac_027611	Broad-Complex, Tramtrack and Bric a brac	3.67
				Vmac_034468	The glycine cleavage system catalyzes the degradation of glycine	3.63256		Vmac_044849	beta-galactosidase	3.67
				Vmac_006520	Mediates both low-affinity uptake and efflux of sugar across the membrane	3.625		Vmac_055047	F-box protein	3.63
				Vmac_034903	Pentatricopeptide repeat-containing protein	3.625		Vmac_004242	transcriptional regulator	3.63
				Vmac_046199	Pentatricopeptide repeat-containing protein	3.61972		Vmac_018352	Catalyzes the oxidation of 3-carboxy-2-hydroxy-4- methylpentanoate (3-isopropylmalate) to 3-carboxy-4-methyl-2- oxopentanoate. The product decarboxylates to 4-methyl-2 oxopentanoate	3.62
				Vmac_028409	F-box protein	3.6175		Vmac_024314	Protein tyrosine kinase	3.62
				Vmac_039756	Protein strawberry notch	3.61538		Vmac_058755	transposition, RNA-mediated	3.61
				Vmac_006480	Chaperone protein DNAj	3.61538		Vmac_055190	LRR receptor-like serine threonine-protein kinase	3.61
				Vmac_003519	0	3.61377		Vmac_050637	Belongs to the RecA family	3.6
				Vmac_042955	Belongs to the 'GDSL' lipolytic enzyme family	3.60119		Vmac_043687	Cysteine-rich receptor-like protein kinase	3.59
				Vmac_025658	Ras-induced vulval development antagonist	3.6		Vmac_039956	0	3.59
				Vmac_028947	Pentatricopeptide repeat-containing protein At5g02830	3.6		Vmac_043224	0	3.58
				Vmac_019339	F-box LRR-repeat protein	3.5974		Vmac_049831	transcription factor	3.57
				Vmac_023246	Transcription factor	3.58824		Vmac_032458	carboxylesterase 8	3.57
				Vmac_021884	Belongs to the cation transport ATPase (P-type) (TC 3.A.3) family. Type IV subfamily	3.58763		Vmac_053645	serine threonine-protein phosphatase	3.56
				Vmac_015464	RNA polymerase II transcription regulator recruiting activity	3.58333		Vmac_057806	Fatty acid amide	3.55
				Vmac_008967	Carboxylesterase	3.57377		Vmac_029199	The proteasome is a multicatalytic proteinase complex which is characterized by its ability to cleave peptides with Arg, Phe, Tyr, Leu, and Glu adjacent to the leaving group at neutral or slightly basic pH	3.55
				Vmac_039695	Organic cation carnitine transporter	3.57343		Vmac_004327	F-box domain	3.54
				Vmac_057648	E3 ubiquitin-protein ligase	3.57265		Vmac_052407	Protein trichome birefringence-like	3.54
				Vmac_013509	isoform X1	3.57143		Vmac_033241	Mediator of RNA polymerase II transcription subunit 15a-like	3.53
				Vmac_015781	lipolytic acyl hydrolase (LAH)	3.5678		Vmac_049688	prefoldin subunit	3.51
				Vmac_049991	TBC1 domain family member	3.5618		Vmac_029046	gag-polypeptide of LTR copia-type	3.5
				Vmac_012462	Rab9 effector protein with kelch	3.54545		Vmac_048518	ribonuclease H protein	3.5
				Vmac_045005	histone H2B	3.54386		Vmac_060163	0	3.5
				Vmac_039754	Protein strawberry notch	3.53448		Vmac_018090	F-box kelch-repeat protein	3.48
				Vmac_032791	Belongs to the sterol desaturase family	3.52941		Vmac_023513	BEL1-like homeodomain protein	3.48
				Vmac_017754	Belongs to the class-I aminoacyl-tRNA synthetase family	3.52632		Vmac_013160	Nuclear transcription factor Y subunit	3.48
				Vmac_040093	(NAC) domain-containing protein	3.51948		Vmac_008422	Kinetochore protein Nuf2	3.46
				Vmac_048417	Ribonuclease H protein	3.51773		Vmac_021807	Belongs to the multi antimicrobial extrusion (MATE) (TC 2.A.66.1) family	3.46
				Vmac_020708	Uncharacterized protein K02A2.6-like	3.51042		Vmac_030972	Chitin elicitor receptor kinase	3.44
				Vmac_035262	Carbamoyl-phosphate synthase large chain	3.5		Vmac_046190	PAPA-1-like family protein zinc finger (HIT type) family protein	3.43
				Vmac_037833	Taurine catabolism dioxygenase TauD, TfdA family	3.48872		Vmac_023549	Legume lectin domain	3.43
				Vmac_038759	Belongs to the AAA ATPase family	3.48864		Vmac_035779	U5 small nuclear ribonucleoprotein 200 kDa	3.42
				Vmac_018343	serine threonine-protein kinase	3.48624		Vmac_057401	vacuolar membrane protein	3.42
				Vmac_029362	0	3.48259		Vmac_021497	NHL domain-containing protein	3.42
				Vmac_052493	LRR receptor-like serine threonine-protein kinase	3.47826		Vmac_046636	isoform X1	3.42
				Vmac_046170	Transcription initiation factor TFIID subunit	3.47176		Vmac_037088	Sigma factor PP2C-like phosphatases	3.41
				Vmac_007369	PPIases accelerate the folding of proteins. It catalyzes the cis-trans isomerization of proline imidic peptide bonds in oligopeptides	3.46154		Vmac_059737	Leucine Rich Repeat	3.4
				Vmac_047118	Lipase class 3 family protein	3.45614		Vmac_041321	Belongs to the glycosyl hydrolase 1 family	3.4
				Vmac_037195	Leukocyte receptor cluster member 8 homolog	3.44505		Vmac_014674	Pentatricopeptide repeat-containing protein At2g01390-like	3.39
				Vmac_029046	gag-polypeptide of LTR copia-type	3.43373		Vmac_003711	GTP-BINDING protein	3.38
				Vmac_035779	U5 small nuclear ribonucleoprotein 200 kDa	3.43333		Vmac_039168	Domain of unknown function (DUF4283)	3.38
				Vmac_057938	Ribonuclease H protein	3.42692		Vmac_033713	subtilisin-like protease	3.38
				Vmac_041161	Uncharacterized protein K02A2.6-like	3.41964		Vmac_006877	Protein MEI2-like 4 isoform X1	3.38
				Vmac_053823	isoform X1	3.41489		Vmac_032855	Domain of unknown function (DUF4220)	3.38
				Vmac_048998	Palmitoyl-protein thioesterase	3.41414		Vmac_055999	Origin recognition complex subunit	3.37
				Vmac_059737	Leucine Rich Repeat	3.40426		Vmac_036713	ribonuclease H protein	3.37
				Vmac_025627	Serine threonine-protein phosphatase	3.40278		Vmac_007691	alpha/beta hydrolase fold	3.36
				Vmac_047263	N-acetylglucosaminyl-phosphatidylinositol	3.38889		Vmac_033974	E3 ubiquitin-protein ligase	3.36
				Vmac_046867	Random slug protein	3.38865		Vmac_018516	TIFY 10a-like	3.36
				Vmac_010671	(GMC) oxidoreductase family	3.38298		Vmac_038876	Ribonuclease H protein	3.34
				Vmac_011807	Ribonuclease H protein	3.3806		Vmac_004843	Belongs to the TRAFAC class dynamin-like GTPase superfamily. Dynamin Fzo YdjA family	3.33
				Vmac_057105	F-box kelch-repeat protein	3.37209		Vmac_018618	Belongs to the glycosyl hydrolase 17 family	3.33
				Vmac_008754	Agamous-like MADS-box protein	3.36667		Vmac_027583	sugar transporter	3.32
				Vmac_004033	protein Brevis radix-like	3.35885		Vmac_024613	0	3.29
				Vmac_030548	Thioredoxin-like 3-1, chloroplastic	3.35714		Vmac_008573	0	3.28
				Vmac_018557	Flavin-binding monooxygenase-like	3.35345		Vmac_047392	0	3.28
				Vmac_031183	F-box protein At3g07870-like	3.34783		Vmac_009828	Belongs to the argonaute family	3.27
				Vmac_010676	GMC oxidoreductase	3.33333		Vmac_035426	ribonuclease H protein At1g65750	3.27
				Vmac_006196	Myb/SANT-like DNA-binding domain	3.32595		Vmac_040816	The pyruvate dehydrogenase complex catalyzes the overall conversion of pyruvate to acetyl-CoA and CO(2)	3.26
				Vmac_027160	(R)-mandelonitrile lyase-like	3.31579		Vmac_020920	Somatic embryogenesis receptor kinase	3.26
				Vmac_012636	RNA polymerase II transcription regulator recruiting activity	3.30645		Vmac_053636	Ribonuclease H protein	3.25
				Vmac_005291	Permease family	3.30337		Vmac_012600	Uncharacterized protein K02A2.6-like	3.25
				Vmac_023724	Belongs to the class I-like SAM-binding methyltransferase superfamily. Erg6 SMT family	3.30159		Vmac_013265	Pentatricopeptide repeat-containing protein	3.24
				Vmac_055986	mitogen-activated protein kinase	3.28902		Vmac_027674	zinc ion binding protein	3.23
				Vmac_034796	Tetratricopeptide repeat	3.28571		Vmac_018588	phosphatidylinositol-4-phosphate phosphatase activity	3.22
				Vmac_024631	50S ribosomal protein L18	3.28022		Vmac_052441	Exosome complex component	3.22
				Vmac_039524	PA domain	3.2766		Vmac_005302	3beta-hydroxysteroid-dehydrogenase decarboxylase isoform	3.21
				Vmac_057965	Domain of unknown function (DUF4283)	3.27273		Vmac_026889	Inositol oxygenase 1-like	3.21
				Vmac_011963	Plant mobile domain	3.27041		Vmac_047398	CSC1-like protein RXW8	3.2
				Vmac_052146	ankyrin repeat-containing protein	3.26415		Vmac_005991	Domain of unknown function (DUF4539)	3.2
				Vmac_028780	Belongs to the OSBP family	3.25		Vmac_057490	N-alpha-acetyltransferase	3.2
				Vmac_052398	transcription factor	3.24444		Vmac_030785	Alpha-trehalose glucohydrolase	3.2
				Vmac_019077	Inter-alpha-trypsin inhibitor heavy	3.24138		Vmac_038455	Zinc-finger homeodomain protein	3.19
				Vmac_032007	Belongs to the chaperonin (HSP60) family	3.24138		Vmac_052141	ankyrin repeat-containing protein	3.19
				Vmac_049778	proline-rich receptor-like protein kinase	3.23684		Vmac_038894	CAS1 domain-containing protein 1-like	3.19
				Vmac_050008	0	3.23529		Vmac_048353	DEAD-box ATP-dependent RNA helicase 39	3.19
				Vmac_021748	Rhodanese-like domain-containing protein 8	3.23		Vmac_046170	Transcription initiation factor TFIID subunit	3.18
				Vmac_051542	At4g26485-like	3.22826		Vmac_027555	Encoded by	3.18
				Vmac_020528	cytochrome P450	3.22727		Vmac_024944	Acyltransferase-like protein At1g54570	3.18
				Vmac_042168	Pentatricopeptide repeat-containing protein	3.22485		Vmac_041489	Retrotransposon gag protein	3.17
				Vmac_016056	belongs to the protein kinase superfamily	3.21918		Vmac_036817	0	3.17
				Vmac_021497	NHL domain-containing protein	3.21739		Vmac_010302	Pectinesterase	3.17
				Vmac_035850	ATP-dependent zinc metalloprotease FTSH	3.21739		Vmac_015464	RNA polymerase II transcription regulator recruiting activity	3.17
				Vmac_021807	Belongs to the multi antimicrobial extrusion (MATE) (TC 2.A.66.1) family	3.21622		Vmac_006147	Translation initiation factor IF-2, N-terminal region	3.16
				Vmac_031016	synthase	3.21176		Vmac_056465	serine--tRNA ligase	3.16
				Vmac_004390	Thioredoxin	3.20833		Vmac_027708	Serine threonine-protein phosphatase 2A regulatory subunit B'' subunit	3.16
				Vmac_040010	C2 domain	3.20769		Vmac_040566	D-mannose binding lectin	3.16
				Vmac_014171	plastid-lipid-associated protein 7	3.2		Vmac_032734	Transcription factor	3.16
				Vmac_045676	Leucine Rich Repeat	3.2		Vmac_048543	Plant mobile domain	3.16
				Vmac_047398	CSC1-like protein RXW8	3.2		Vmac_042955	Belongs to the 'GDSL' lipolytic enzyme family	3.15
				Vmac_057594	F-Box protein	3.19209		Vmac_007780	Binds to the signal sequence of presecretory protein when they emerge from the ribosomes and transfers them to TRAM (translocating chain-associating membrane protein)	3.15
				Vmac_038455	Zinc-finger homeodomain protein	3.19192		Vmac_031595	Belongs to the cyclin family	3.13
				Vmac_052330	transcription	3.18519		Vmac_046852	Jacalin-like lectin domain	3.13
				Vmac_052441	Exosome complex component	3.17391		Vmac_059723	A Receptor for Ubiquitination Targets	3.13
				Vmac_036817	0	3.17073		Vmac_006084	domain-containing protein	3.12
				Vmac_031156	F-box protein At3g07870-like	3.16749		Vmac_044923	Protein NRT1 PTR FAMILY	3.12
				Vmac_006147	Translation initiation factor IF-2, N-terminal region	3.16393		Vmac_010663	Plant mobile domain	3.11
				Vmac_016794	transcription factor	3.16364		Vmac_046380	Multiple chloroplast division site 1	3.11
				Vmac_039283	Encoded by	3.16238		Vmac_032588	Uncharacterized protein K02A2.6-like	3.1
				Vmac_015017	Zinc-binding dehydrogenase	3.15789		Vmac_045509	Lipase (class 3)	3.1
				Vmac_014016	E3 ubiquitin-protein ligase that mediates ubiquitination and subsequent proteasomal degradation of target proteins. E3 ubiquitin ligases accept ubiquitin from an E2 ubiquitin- conjugating enzyme in the form of a thioester and then directly transfers the ubiquitin to targeted substrates	3.15094		Vmac_059040	protein At4g37920, chloroplastic	3.1
				Vmac_025533	Serine carboxypeptidase	3.15		Vmac_058769	Protein FAR1-RELATED SEQUENCE 5-like	3.1
				Vmac_007780	Binds to the signal sequence of presecretory protein when they emerge from the ribosomes and transfers them to TRAM (translocating chain-associating membrane protein)	3.14754		Vmac_033918	Protein of unknown function, DUF547	3.1
				Vmac_057490	N-alpha-acetyltransferase	3.1474		Vmac_009916	0	3.09
				Vmac_037789	proline-rich receptor-like protein kinase	3.14685		Vmac_057007	monooxygenase	3.09
				Vmac_049548	0	3.12931		Vmac_006977	Agamous-like MADS-box protein AGL9 homolog	3.09
				Vmac_040318	BEST Arabidopsis thaliana protein match is Protein of	3.12381		Vmac_039614	Alpha beta hydrolase domain-containing protein	3.09
				Vmac_029535	Chromatin assembly factor 1 subunit	3.12281		Vmac_019183	U-box domain-containing protein	3.09
				Vmac_013521	U6 snRNA-associated Sm-like protein	3.11957		Vmac_024798	Uncharacterized protein K02A2.6-like	3.08
				Vmac_041032	transposition, RNA-mediated	3.11688		Vmac_027585	Belongs to the synaptobrevin family	3.07
				Vmac_010146	Protein of unknown function (DUF1218)	3.11111		Vmac_047057	DPH4 homolog	3.07
				Vmac_010920	Sugar (and other) transporter	3.10738		Vmac_047913	RNA polymerase II transcription regulator recruiting activity	3.07
				Vmac_013378	Serine/Threonine protein kinases, catalytic domain	3.10526		Vmac_051177	protein modification by small protein conjugation	3.06
				Vmac_005393	Metal transporter	3.1		Vmac_059576	Plant calmodulin-binding domain	3.06
				Vmac_033918	Protein of unknown function, DUF547	3.09524		Vmac_007291	SAM domain (Sterile alpha motif)	3.05
				Vmac_003803	Belongs to the peptidase S10 family	3.09091		Vmac_020547	Metal dependent phosphohydrolases with conserved 'HD' motif.	3.05
				Vmac_041053	Belongs to the protein kinase superfamily. Ser Thr protein kinase family	3.08426		Vmac_028369	Belongs to the GST superfamily	3.03
				Vmac_024137	Telomerase reverse	3.07692		Vmac_019675	Cytochrome b561 and DOMON domain-containing protein	3.02
				Vmac_047057	DPH4 homolog	3.07407		Vmac_047058	DPH4 homolog	3.02
				Vmac_044469	LRR receptor-like serine threonine-protein kinase	3.07143		Vmac_047723	Ribonuclease H protein	3.02
				Vmac_049329	Belongs to the adenylate kinase family	3.06667		Vmac_036588	Glutamate synthase	3
				Vmac_025483	0	3.06557		Vmac_028004	heat shock protein	2.98
				Vmac_059574	Plant calmodulin-binding domain	3.0625		Vmac_039591	SCY1-like protein	2.98
				Vmac_011801	Ribonuclease H protein	3.06122		Vmac_017851	Histidine phosphatase superfamily (branch 1)	2.98
				Vmac_007387	Involved in biosynthesis of the thiamine precursor thiazole. Catalyzes the conversion of NAD and glycine to adenosine diphosphate 5-(2-hydroxyethyl)-4-methylthiazole-2-carboxylic acid (ADT), an adenylated thiazole intermediate. The reaction includes an iron-dependent sulfide transfer from a conserved cysteine residue of the protein to a thiazole intermediate. The enzyme can only undergo a single …	3.06098		Vmac_008882	Protein TIC 21, chloroplastic	2.98
				Vmac_034425	Serine threonine-protein phosphatase 7 long form homolog	3.04651		Vmac_019146	RWP-RK domain	2.98
				Vmac_006485	Chaperone protein DNAj	3.04545		Vmac_047211	F-box protein	2.97
				Vmac_033621	Thaumatin family	3.03774		Vmac_007369	PPIases accelerate the folding of proteins. It catalyzes the cis-trans isomerization of proline imidic peptide bonds in oligopeptides	2.97
				Vmac_038365	0	3.03077		Vmac_041499	Belongs to the UDP-glycosyltransferase family	2.97
				Vmac_037591	0	3.0303		Vmac_017202	ubiE/COQ5 methyltransferase family	2.96
				Vmac_031799	metal ion binding	3.02857		Vmac_006008	Belongs to the cyclin family	2.96
				Vmac_028369	Belongs to the GST superfamily	3.02703		Vmac_003591	0	2.96
				Vmac_050346	F-box protein	3.02439		Vmac_023833	Belongs to the GRAS family	2.96
				Vmac_033839	Removes the phosphate from trehalose 6-phosphate to produce free trehalose	3.00595		Vmac_048511	0	2.95
				Vmac_039960	DEAD-box ATP-dependent RNA helicase	3		Vmac_043125	Ribonuclease H protein	2.95
				Vmac_052745	Uncharacterized protein K02A2.6-like	2.99561		Vmac_031384	AMP-binding enzyme	2.93
				Vmac_033928	atrnl,rnl	2.99254		Vmac_045403	Belongs to the cytochrome P450 family	2.93
				Vmac_011379	Belongs to the lyase 1 family. Adenylosuccinate lyase subfamily	2.98758		Vmac_035927	Histone-lysine n-methyltransferase	2.92
				Vmac_016766	Uncharacterized protein K02A2.6-like	2.98519		Vmac_004407	ATP-dependent DNA helicase	2.92
				Vmac_006388	domain-containing protein	2.98276		Vmac_048345	Hypoxanthine-guanine phosphoribosyltransferase	2.92
				Vmac_017851	Histidine phosphatase superfamily (branch 1)	2.97872		Vmac_041292	Dirigent proteins impart stereoselectivity on the phenoxy radical-coupling reaction, yielding optically active lignans from two molecules of coniferyl alcohol in the biosynthesis of lignans, flavonolignans, and alkaloids and thus plays a central role in plant secondary metabolism	2.91
				Vmac_019146	RWP-RK domain	2.97619		Vmac_057594	F-Box protein	2.91
				Vmac_006207	Possible plasma membrane-binding motif in junctophilins, PIP-5-kinases and protein kinases.	2.97436		Vmac_012472	Ankyrin repeat-containing protein	2.91
				Vmac_041425	Protein NRT1 PTR FAMILY 7.1-like	2.9742		Vmac_030118	Protein NRT1 PTR FAMILY	2.91
				Vmac_054256	transposition, RNA-mediated	2.97345		Vmac_047291	Interferon-related developmental regulator	2.9
				Vmac_054659	phosphoglycerate	2.97143		Vmac_016548	Fatty acid amide	2.9
				Vmac_011373	Belongs to the lyase 1 family. Adenylosuccinate lyase subfamily	2.96809		Vmac_023119	Belongs to the multi antimicrobial extrusion (MATE) (TC 2.A.66.1) family	2.9
				Vmac_021264	Multidrug Resistance	2.9661		Vmac_042932	metalloendoproteinase 1-like	2.9
				Vmac_031273	Mediates both low-affinity uptake and efflux of sugar across the membrane	2.96226		Vmac_036349	Region found in RelA / SpoT proteins	2.9
				Vmac_028041	tesmin tso1-like cxc	2.95779		Vmac_059891	alpha-mannosidase	2.9
				Vmac_003692	0	2.95652		Vmac_042236	transposition, RNA-mediated	2.9
				Vmac_028112	Non-specific serine threonine protein kinase	2.95238		Vmac_048417	Ribonuclease H protein	2.89
				Vmac_029199	The proteasome is a multicatalytic proteinase complex which is characterized by its ability to cleave peptides with Arg, Phe, Tyr, Leu, and Glu adjacent to the leaving group at neutral or slightly basic pH	2.95082		Vmac_057477	Potassium channel	2.89
				Vmac_024709	Encoded by	2.94737		Vmac_030548	Thioredoxin-like 3-1, chloroplastic	2.89
				Vmac_030679	Lysosomal beta	2.94444		Vmac_041425	Protein NRT1 PTR FAMILY 7.1-like	2.88
				Vmac_047058	DPH4 homolog	2.93889		Vmac_019435	Domain of unknown function (DUF4220)	2.88
				Vmac_054882	Encoded by	2.9267		Vmac_059045	Nodulation receptor kinase-like	2.87
				Vmac_019918	LysM domain	2.925		Vmac_033537	WRKY Transcription Factor	2.87
				Vmac_046141	0	2.92265		Vmac_018769	3-ketoacyl-CoA synthase	2.87
				Vmac_045840	ETO1-like protein 1	2.92		Vmac_022194	Pentatricopeptide repeat-containing protein	2.87
				Vmac_035927	Histone-lysine n-methyltransferase	2.91803		Vmac_012886	0	2.87
				Vmac_048345	Hypoxanthine-guanine phosphoribosyltransferase	2.91549		Vmac_057222	Disease resistance protein	2.86
				Vmac_027815	A Receptor for Ubiquitination Targets	2.91083		Vmac_009186	Glutamine phosphoribosylpyrophosphate amidotransferase	2.86
				Vmac_004766	0	2.90722		Vmac_018006	Phosphoinositide 3-kinase regulatory subunit	2.86
				Vmac_020818	Cotton fibre expressed protein	2.90566		Vmac_012462	Rab9 effector protein with kelch	2.86
				Vmac_054063	Calmodulin binding protein-like	2.90323		Vmac_042910	Belongs to the iron ascorbate-dependent oxidoreductase family	2.86
				Vmac_059453	Carbohydrate-binding protein of the ER	2.9		Vmac_038808	May participate in a complex which severs microtubules in an ATP-dependent manner. Microtubule severing may promote rapid reorganization of cellular microtubule arrays	2.85
				Vmac_059040	protein At4g37920, chloroplastic	2.89655		Vmac_043325	mediator of RNA polymerase II transcription subunit	2.85
				Vmac_040959	YTH domain family protein	2.89024		Vmac_044601	Pleiotropic drug resistance protein 2-like	2.85
				Vmac_005913	zinc finger	2.88936		Vmac_055559	BNR repeat-like domain	2.85
				Vmac_008422	Kinetochore protein Nuf2	2.88889		Vmac_007684	Belongs to the heat shock protein 70 family	2.84
				Vmac_022288	Ufm1-specific protease	2.88148		Vmac_053718	0	2.84
				Vmac_019435	Domain of unknown function (DUF4220)	2.88		Vmac_026966	Ribonuclease III domain	2.84
				Vmac_036545	Vacuolar protein sorting-associated protein	2.8777		Vmac_029387	protein transport	2.84
				Vmac_006838	zinc transporter	2.87407		Vmac_033272	PPR repeat	2.83
				Vmac_006344	transposition, RNA-mediated	2.87234		Vmac_021261	Multidrug Resistance	2.83
				Vmac_041528	zinc finger	2.86838		Vmac_043769	Senescence regulator	2.83
				Vmac_030554	PMR5 N terminal Domain	2.86607		Vmac_058676	Mitochondrial transcription termination factor family protein	2.83
				Vmac_057222	Disease resistance protein	2.86441		Vmac_038102	Multicopper oxidase	2.83
				Vmac_053645	serine threonine-protein phosphatase	2.8626		Vmac_059074	regulation of parkin-mediated stimulation of mitophagy in response to mitochondrial depolarization	2.82
				Vmac_027778	F-box protein	2.86154		Vmac_058032	transposition, RNA-mediated	2.82
				Vmac_009239	Nodulin-like	2.85714		Vmac_026949	Chitin elicitor receptor kinase	2.82
				Vmac_020925	transposition, RNA-mediated	2.8535		Vmac_053532	Encoded by	2.82
				Vmac_023976	TMV resistance protein N-like	2.85135		Vmac_046118	Alpha/beta hydrolase family	2.81
				Vmac_008214	0	2.85		Vmac_050950	LRR-repeat protein	2.81
				Vmac_003842	heat shock factor protein	2.84512		Vmac_055986	mitogen-activated protein kinase	2.8
				Vmac_012403	Belongs to the protein-tyrosine phosphatase family. Non-receptor class myotubularin subfamily	2.84337		Vmac_044484	Auxin response factors (ARFs) are transcriptional factors that bind specifically to the DNA sequence 5'-TGTCTC-3' found in the auxin-responsive promoter elements (AuxREs)	2.8
				Vmac_026198	Domain of unknown function (DUF4110)	2.83333		Vmac_055788	Serine threonine-protein kinase	2.79
				Vmac_058676	Mitochondrial transcription termination factor family protein	2.82759		Vmac_056772	Zn-finger in Ran binding protein and others	2.78
				Vmac_021210	gag-polypeptide of LTR copia-type	2.82639		Vmac_014090	Short-chain type dehydrogenase reductase-like	2.78
				Vmac_016588	Ribonuclease H protein	2.81944		Vmac_055183	SAM domain (Sterile alpha motif)	2.78
				Vmac_036347	Belongs to the glycosyl hydrolase 28 family	2.81915		Vmac_010727	transposition, RNA-mediated	2.78
				Vmac_053532	Encoded by	2.81818		Vmac_014135	cation H( ) antiporter	2.78
				Vmac_003815	histone deacetylase	2.81818		Vmac_017424	Hypersensitive-induced response protein	2.77
				Vmac_053985	Suppressor of mec-8 and unc-52 protein homolog 2	2.81731		Vmac_058554	0	2.77
				Vmac_032458	carboxylesterase 8	2.81132		Vmac_039453	Nucleolar protein	2.77
				Vmac_028019	Belongs to the plant LTP family	2.80645		Vmac_014680	Regulation of nuclear pre-mRNA domain-containing protein	2.76
				Vmac_017607	Protein BASIC PENTACYSTEINE4-like	2.80323		Vmac_028662	Protein of unknown function (DUF962)	2.76
				Vmac_036216	Classical arabinogalactan protein	2.80282		Vmac_053861	Glycosyltransferase-like	2.76
				Vmac_025019	Protein of unknown function, DUF573	2.8		Vmac_058462	ribonuclease H protein At1g65750	2.76
				Vmac_041067	Belongs to the protein kinase superfamily. Ser Thr protein kinase family	2.79808		Vmac_014121	f-box protein	2.76
				Vmac_047630	ribonuclease H protein	2.79755		Vmac_048472	guanyl-nucleotide exchange factor activity	2.76
				Vmac_055266	WRKY Transcription Factor	2.78947		Vmac_005242	isoform X1	2.76
				Vmac_022297	RING-H2 finger protein ATL47-like	2.78261		Vmac_057315	MOS2-like	2.76
				Vmac_017424	Hypersensitive-induced response protein	2.78116		Vmac_032046	Neddylation of cullins play an essential role in the regulation of SCF-type complexes activity	2.76
				Vmac_042396	Pentatricopeptide repeat-containing protein	2.77143		Vmac_047630	ribonuclease H protein	2.76
				Vmac_017644	Belongs to the MIP aquaporin (TC 1.A.8) family	2.76804		Vmac_033337	subtilisin-like protease	2.75
				Vmac_021428	DNA recombination	2.76613		Vmac_039574	Belongs to the glycosyl hydrolase 5 (cellulase A) family	2.75
				Vmac_058500	Retrotransposon gag protein	2.76027		Vmac_024343	RNA polymerase II transcription regulator recruiting activity	2.75
				Vmac_040782	A type II topoisomerase that negatively supercoils closed circular double-stranded DNA in an ATP-dependent manner	2.75758		Vmac_050727	Fasciclin-like arabinogalactan protein	2.75
				Vmac_010713	Transcription factor	2.75676		Vmac_029430	Calcium-dependent protein kinase	2.74
				Vmac_031678	NDR1-like	2.7561		Vmac_019918	LysM domain	2.74
				Vmac_011456	Protein NRT1 PTR FAMILY	2.75		Vmac_038375	G-type lectin S-receptor-like serine threonine-protein kinase	2.74
				Vmac_034741	Ubiquitin-associated translation elongation factor EF1B protein	2.74603		Vmac_032007	Belongs to the chaperonin (HSP60) family	2.73
				Vmac_018063	Histone acetyltransferase type B catalytic	2.73913		Vmac_025634	F-Box protein	2.73
				Vmac_026324	Belongs to the short-chain dehydrogenases reductases (SDR) family	2.7377		Vmac_050303	golgin-97, RanBP2alpha,Imh1p and p230/golgin-245	2.73
				Vmac_004843	Belongs to the TRAFAC class dynamin-like GTPase superfamily. Dynamin Fzo YdjA family	2.73377		Vmac_037166	Protein of unknown function (DUF674)	2.73
				Vmac_037166	Protein of unknown function (DUF674)	2.73333		Vmac_008785	DNA topoisomerase VI subunit A	2.73
				Vmac_033224	pentatricopeptide repeat-containing protein At1g12700, mitochondrial	2.73259		Vmac_013197	Iron-sulfur cluster co-chaperone protein HscB	2.73
				Vmac_022681	0	2.73089		Vmac_022681	0	2.73
				Vmac_019359	0	2.72973		Vmac_031016	synthase	2.73
				Vmac_024314	Protein tyrosine kinase	2.72727		Vmac_050054	Protein GAMETE EXPRESSED	2.72
				Vmac_042976	Belongs to the MIP aquaporin (TC 1.A.8) family	2.72414		Vmac_011072	Metacaspase-1-like	2.72
				Vmac_041856	Exosome complex	2.71429		Vmac_047592	WRKY transcription factor	2.72
				Vmac_057528	Uncharacterized protein K02A2.6-like	2.71429		Vmac_029774	Protein trichome birefringence-like 34	2.71
				Vmac_033865	Zinc finger protein	2.71247		Vmac_044379	germin-like protein	2.7
				Vmac_020878	Uncharacterized integral membrane protein (DUF2301)	2.70886		Vmac_013789	0	2.7
				Vmac_047463	Lariat debranching	2.70833		Vmac_048931	Plant lipoxygenase may be involved in a number of diverse aspects of plant physiology including growth and development, pest resistance, and senescence or responses to wounding	2.7
				Vmac_029597	Retrotransposon gag protein	2.70602		Vmac_017386	Pentatricopeptide repeat-containing protein	2.7
				Vmac_017437	Dehydrodolichyl diphosphate syntase complex subunit	2.70588		Vmac_003520	0	2.69
				Vmac_037831	ribonuclease H protein At1g65750	2.70455		Vmac_046600	LRR-repeat protein	2.69
				Vmac_051997	Small acidic protein	2.70076		Vmac_019986	Belongs to the peptidase S10 family	2.69
				Vmac_045619	PB1 domain	2.7		Vmac_033385	ADP binding	2.69
				Vmac_018769	3-ketoacyl-CoA synthase	2.69811		Vmac_055509	cyclic nucleotide-gated ion channel	2.69
				Vmac_017266	Cyclic dof factor	2.69421		Vmac_011932	THO complex subunit	2.69
				Vmac_006977	Agamous-like MADS-box protein AGL9 homolog	2.69231		Vmac_021210	gag-polypeptide of LTR copia-type	2.68
				Vmac_018964	TPL-binding domain in jasmonate signalling	2.6875		Vmac_015176	(NAC) domain-containing protein	2.68
				Vmac_027430	0	2.68512		Vmac_015265	F-box LRR-repeat protein	2.68
				Vmac_046506	MaoC like domain	2.68254		Vmac_016678	Mitochondrial protein	2.68
				Vmac_019230	atrbl14,rbl14	2.68085		Vmac_052774	Belongs to the protein kinase superfamily. Ser Thr protein kinase family	2.68
				Vmac_035957	ABC transporter I family member	2.67677		Vmac_006554	Uncharacterized protein K02A2.6-like	2.68
				Vmac_052036	RNA polymerase II transcription regulator recruiting activity	2.67355		Vmac_038855	Domain of unknown function (DUF4283)	2.67
				Vmac_043707	Belongs to the iron ascorbate-dependent oxidoreductase family	2.67347		Vmac_013883	1-acyl-sn-glycerol-3-phosphate acyltransferase	2.67
				Vmac_024607	Signal recognition particle receptor	2.67327		Vmac_004819	YIF1	2.67
				Vmac_038971	phosphoprotein phosphatase activity	2.67089		Vmac_045005	histone H2B	2.67
				Vmac_022565	Formamidopyrimidine-DNA glycosylase	2.66867		Vmac_024819	transposition, RNA-mediated	2.67
				Vmac_037756	F-box FBD LRR-repeat protein	2.66667		Vmac_026265	AAA-type ATPase family protein	2.67
				Vmac_010554	Tubulin is the major constituent of microtubules. It binds two moles of GTP, one at an exchangeable site on the beta chain and one at a non-exchangeable site on the alpha chain	2.66667		Vmac_009352	Transport and Golgi organization	2.67
				Vmac_051075	N-terminal region of Chorein or VPS13	2.66667		Vmac_010554	Tubulin is the major constituent of microtubules. It binds two moles of GTP, one at an exchangeable site on the beta chain and one at a non-exchangeable site on the alpha chain	2.67
				Vmac_028835	Ankyrin repeat-containing protein	2.6646		Vmac_021931	Agamous-like MADS-box protein AGL8 homolog	2.67
				Vmac_028433	Glycolipid transfer protein (GLTP)	2.66197		Vmac_035819	Ethylene-responsive transcription factor-like protein	2.67
				Vmac_014639	The proteasome is a multicatalytic proteinase complex which is characterized by its ability to cleave peptides with Arg, Phe, Tyr, Leu, and Glu adjacent to the leaving group at neutral or slightly basic pH	2.65909		Vmac_028433	Glycolipid transfer protein (GLTP)	2.66
				Vmac_048414	Ribonuclease H protein	2.65693		Vmac_033540	LRR-repeat protein	2.66
				Vmac_013825	Protein CHUP1, chloroplastic-like	2.65686		Vmac_030544	nicotinate	2.65
				Vmac_055067	Belongs to the peptidase A1 family	2.65517		Vmac_007579	phosphate transporter	2.65
				Vmac_044379	germin-like protein	2.65018		Vmac_041674	E3 ubiquitin ligase BIG BROTHER-like	2.65
				Vmac_055972	Adenosine kinase	2.64407		Vmac_026686	isoform X1	2.65
				Vmac_018823	Belongs to the TRAFAC class myosin-kinesin ATPase superfamily. Myosin family	2.64286		Vmac_016532	Ribonuclease H protein	2.64
				Vmac_031146	0	2.64194		Vmac_017754	Belongs to the class-I aminoacyl-tRNA synthetase family	2.64
				Vmac_007986	Belongs to the multicopper oxidase family	2.63774		Vmac_028105	3-ketoacyl-coa synthase	2.64
				Vmac_040900	Belongs to the TRAFAC class myosin-kinesin ATPase superfamily. Kinesin family	2.632		Vmac_011011	ethylene-responsive transcription factor	2.64
				Vmac_046464	starch biosynthetic process	2.62963		Vmac_006248	glycine rich nucleic binding domain	2.63
				Vmac_008326	Elongation factor	2.62844		Vmac_035549	Minor allergen Alt a	2.63
				Vmac_048965	Plasminogen activator inhibitor 1 RNA-binding	2.625		Vmac_040218	Fasciclin-like arabinogalactan protein 20	2.63
				Vmac_003657	transcription factor	2.62162		Vmac_039501	Copper-transporting ATPase	2.63
				Vmac_032088	Cytochrome p450	2.61682		Vmac_044970	exocyst complex component	2.62
				Vmac_015654	acyl-CoA-binding domain-containing protein	2.61538		Vmac_029231	Retrotransposon gag protein	2.62
				Vmac_056255	Part of the AP-3 complex, an adaptor-related complex which seems to be clathrin-associated. The complex is associated with the Golgi region as well as more peripheral structures. It facilitates the budding of vesicles from the Golgi membrane and may be directly involved in trafficking to the vacuole. It also function in maintaining the identity of lytic vacuoles and in regulating the transition b…	2.61538		Vmac_037961	dodecanoyl-[acyl-carrier-protein] hydrolase activity	2.62
				Vmac_056066	isoform X1	2.61423		Vmac_029464	Belongs to the ubiquitin-conjugating enzyme family	2.62
				Vmac_030673	Belongs to the UDP-glycosyltransferase family	2.61364		Vmac_055088	transposition, RNA-mediated	2.61
				Vmac_054561	Anaphase-promoting complex subunit 11 RING-H2 finger	2.6129		Vmac_019684	Uncharacterized protein K02A2.6-like	2.61
				Vmac_057716	leucine-rich repeat extensin-like protein	2.6129		Vmac_021748	Rhodanese-like domain-containing protein 8	2.61
				Vmac_013789	0	2.61093		Vmac_023903	Protein of unknown function, DUF599	2.6
				Vmac_047466	Involved in the synthesis of glucuronoxylan hemicellulose in secondary cell walls	2.60976		Vmac_060064	tissue development	2.6
				Vmac_057291	Catalyzes the rate-limiting step of the oxidative pentose-phosphate pathway, which represents a route for the dissimilation of carbohydrates besides glycolysis	2.60714		Vmac_057026	Frigida-like protein	2.6
				Vmac_033466	KIP1-like protein	2.60606		Vmac_037018	0	2.6
				Vmac_049072	Plant mobile domain	2.6039		Vmac_021283	Nucleoporin GLE1-like	2.6
				Vmac_025320	phosphatase 2c	2.6036		Vmac_015480	ADP-ribosylation factor GTPase-activating protein	2.59
				Vmac_048975	SOUL heme-binding protein	2.60247		Vmac_054817	Belongs to the cation transport ATPase (P-type) (TC 3.A.3) family	2.59
				Vmac_005646	Domain of unknown function (DUF4539)	2.60185		Vmac_014016	E3 ubiquitin-protein ligase that mediates ubiquitination and subsequent proteasomal degradation of target proteins. E3 ubiquitin ligases accept ubiquitin from an E2 ubiquitin- conjugating enzyme in the form of a thioester and then directly transfers the ubiquitin to targeted substrates	2.59
				Vmac_007966	source UniProtKB	2.6		Vmac_003803	Belongs to the peptidase S10 family	2.58
				Vmac_057026	Frigida-like protein	2.6		Vmac_007898	cleavage stimulation factor	2.58
				Vmac_057640	26S proteasome non-ATPase regulatory subunit	2.6		Vmac_056292	Belongs to the protein kinase superfamily. Ser Thr protein kinase family	2.58
				Vmac_044849	beta-galactosidase	2.6		Vmac_028688	phosphatidylinositol ceramide inositolphosphotransferase	2.58
				Vmac_010417	CAAX amino terminal protease family protein	2.59712		Vmac_009129	basic region leucin zipper	2.58
				Vmac_053527	transcription factor	2.59542		Vmac_038851	Domain of unknown function (DUF4283)	2.58
				Vmac_010921	Sugar (and other) transporter	2.59512		Vmac_048093	0	2.58
				Vmac_024894	Plant mobile domain	2.58937		Vmac_037907	Uncharacterized protein K02A2.6-like	2.58
				Vmac_012276	Conserved gene of	2.58333		Vmac_032806	TMV resistance protein N-like	2.58
				Vmac_038116	Multicopper oxidase	2.58272		Vmac_025481	0	2.58
				Vmac_021281	Nucleoporin	2.58065		Vmac_045081	Belongs to the OSBP family	2.58
				Vmac_005018	transposition, RNA-mediated	2.57803		Vmac_040958	YTH domain family protein	2.57
				Vmac_060169	UPF0392 protein	2.57738		Vmac_017492	Encoded by	2.57
				Vmac_021519	Pathogenesis-related protein Bet v I family	2.57214		Vmac_028389	Belongs to the disease resistance NB-LRR family	2.56
				Vmac_011656	Plant mobile domain	2.57143		Vmac_037820	nuclear matrix constituent protein 1-like	2.56
				Vmac_011481	Mannose-1-phosphate guanylyltransferase	2.5694		Vmac_028347	transposition, RNA-mediated	2.56
				Vmac_042033	lateral root primordium	2.5641		Vmac_004937	GAG-pre-integrase domain	2.56
				Vmac_030606	0	2.56383		Vmac_045190	Major Facilitator Superfamily	2.55
				Vmac_037786	E3 ubiquitin-protein ligase	2.56322		Vmac_022101	0	2.55
				Vmac_037820	nuclear matrix constituent protein 1-like	2.56		Vmac_058992	Domain of unknown function (DUF4598)	2.55
				Vmac_016378	0	2.55977		Vmac_012781	Exostosin family	2.55
				Vmac_008632	Belongs to the helicase family	2.55455		Vmac_023767	Protein DA1	2.55
				Vmac_028405	Mitochondrial biogenesis AIM24	2.55422		Vmac_040473	DNA repair helicase	2.53
				Vmac_059301	30S ribosomal protein 3	2.55102		Vmac_008157	isoform X1	2.53
				Vmac_020893	Protein MEI2-like 4 isoform X1	2.54913		Vmac_016995	Uncharacterized protein K02A2.6-like	2.53
				Vmac_041940	Reverse transcriptase (RNA-dependent DNA polymerase)	2.54867		Vmac_056853	Component of the eukaryotic translation initiation factor 3 (eIF-3) complex, which is involved in protein synthesis of a specialized repertoire of mRNAs and, together with other initiation factors, stimulates binding of mRNA and methionyl-tRNAi to the 40S ribosome. The eIF-3 complex specifically targets and initiates translation of a subset of mRNAs involved in cell proliferation	2.53
				Vmac_012781	Exostosin family	2.54626		Vmac_037744	Belongs to the chaperonin (HSP60) family	2.53
				Vmac_026265	AAA-type ATPase family protein	2.54545		Vmac_030161	Disease resistance protein	2.52
				Vmac_038439	2OG-Fe(II) oxygenase superfamily	2.54251		Vmac_056780	ABC transporter A family member	2.52
				Vmac_009348	Pentatricopeptide repeat-containing protein	2.52941		Vmac_013693	DNA-(Apurinic or apyrimidinic site) lyase	2.52
				Vmac_048712	Scaffold protein for the de novo synthesis of iron- sulfur (Fe-S) clusters within mitochondria, which is required for maturation of both mitochondrial and cytoplasmic 2Fe-2S and 4Fe-4S proteins	2.52941		Vmac_057451	Sugar phosphate phosphate translocator	2.52
				Vmac_016532	Ribonuclease H protein	2.52346		Vmac_036012	Belongs to the iron ascorbate-dependent oxidoreductase family	2.51
				Vmac_056780	ABC transporter A family member	2.51887		Vmac_003519	0	2.51
				Vmac_005765	Cotranslationally removes the N-terminal methionine from nascent proteins. The N-terminal methionine is often cleaved when the second residue in the primary sequence is small and uncharged (Met-Ala-, Cys, Gly, Pro, Ser, Thr, or Val)	2.51646		Vmac_020785	Belongs to the dihydroorotate dehydrogenase family. Type 2 subfamily	2.51
				Vmac_021970	disease resistance	2.51429		Vmac_034688	Belongs to the argonaute family	2.51
				Vmac_018336	endonuclease activity	2.51136		Vmac_048777	Belongs to the AAA ATPase family	2.51
				Vmac_024944	Acyltransferase-like protein At1g54570	2.50345		Vmac_052994	Rhomboid family	2.5
				Vmac_023301	Serine threonine-protein phosphatase	2.50311		Vmac_025756	anion binding	2.5
				Vmac_024397	F-box Kelch-repeat protein	2.5		Vmac_056422	purine permease	2.5
				Vmac_034624	Uncharacterized protein K02A2.6-like	2.5		Vmac_019406	Belongs to the UDP-glycosyltransferase family	2.49
				Vmac_052407	Protein trichome birefringence-like	2.5		Vmac_037349	Pyruvate kinase	2.49
				Vmac_051336	transcription factor	2.49519		Vmac_029288	0	2.49
				Vmac_026605	F-box protein At5g07610-like	2.4943		Vmac_035490	Transcriptional regulator	2.49
				Vmac_039614	Alpha beta hydrolase domain-containing protein	2.48276		Vmac_007146	synapsis	2.48
				Vmac_029387	protein transport	2.47917		Vmac_007635	Tetraketide alpha-pyrone reductase	2.48
				Vmac_037088	Sigma factor PP2C-like phosphatases	2.47846		Vmac_054533	Belongs to the peptidase A1 family	2.48
				Vmac_027673	Pentatricopeptide repeat-containing protein	2.47368		Vmac_033544	Heat shock protein	2.48
				Vmac_026492	Protein KTI12 homolog	2.47059		Vmac_020818	Cotton fibre expressed protein	2.48
				Vmac_027595	pentatricopeptide repeat-containing protein At5g08310	2.46667		Vmac_054882	Encoded by	2.47
				Vmac_011424	Subtilase family	2.46512		Vmac_019074	Belongs to the universal ribosomal protein uS19 family	2.47
				Vmac_012669	Belongs to the protein kinase superfamily	2.46512		Vmac_014024	0	2.47
				Vmac_059282	RuBisCO catalyzes two reactions the carboxylation of D- ribulose 1,5-bisphosphate, the primary event in carbon dioxide fixation, as well as the oxidative fragmentation of the pentose substrate. Both reactions occur simultaneously and in competition at the same active site	2.46154		Vmac_046361	DNA-binding protein	2.47
				Vmac_007291	SAM domain (Sterile alpha motif)	2.45627		Vmac_005604	A type II topoisomerase that negatively supercoils closed circular double-stranded DNA in an ATP-dependent manner	2.47
				Vmac_037699	ACT domain	2.45455		Vmac_031433	agenet domain-containing protein	2.46
				Vmac_038769	isoform X1	2.45455		Vmac_018709	Mitochondrial import inner membrane translocase subunit Tim17 Tim22 Tim23 family protein	2.46
				Vmac_037447	DYW family of nucleic acid deaminases	2.45238		Vmac_034800	Tetratricopeptide repeat	2.46
				Vmac_022264	Raffinose synthase or seed imbibition protein Sip1	2.44172		Vmac_028061	DNA-directed RNA polymerase III subunit	2.46
				Vmac_053691	Cytochrome p450	2.44		Vmac_010644	TraB domain-containing protein	2.45
				Vmac_014019	Bifunctional inhibitor lipid-transfer protein seed storage 2S albumin superfamily protein	2.4375		Vmac_059791	Belongs to the histidine acid phosphatase family	2.45
				Vmac_028450	BEST Arabidopsis thaliana protein match is F-box RNI-like superfamily protein (TAIR	2.43191		Vmac_037447	DYW family of nucleic acid deaminases	2.45
				Vmac_026489	0	2.42857		Vmac_006207	Possible plasma membrane-binding motif in junctophilins, PIP-5-kinases and protein kinases.	2.45
				Vmac_038715	Reverse transcriptase (RNA-dependent DNA polymerase)	2.42857		Vmac_026981	Belongs to the glycosyl hydrolase 32 family	2.45
				Vmac_042830	Agamous-like MADS-box protein	2.42424		Vmac_011397	Transposase family tnp2	2.45
				Vmac_035901	F-box LRR-repeat protein	2.42202		Vmac_051827	UBA and UBX domain-containing protein	2.45
				Vmac_035113	RNA polymerase II transcription regulator recruiting activity	2.41429		Vmac_037699	ACT domain	2.45
				Vmac_027536	Lipase class 3 family protein	2.41379		Vmac_057937	Ribonuclease H protein	2.44
				Vmac_013394	Serine carboxypeptidase	2.41176		Vmac_029396	E3 ubiquitin ligase BIG	2.44
				Vmac_057062	Uncharacterized conserved protein (DUF2358)	2.41176		Vmac_003098	dihydropteroate synthase	2.44
				Vmac_008563	Belongs to the iron ascorbate-dependent oxidoreductase family	2.4116		Vmac_052853	Protein of unknown function (DUF616)	2.44
				Vmac_040977	Leucine Rich Repeat	2.40909		Vmac_046452	0	2.44
				Vmac_048012	Belongs to the glycosyl hydrolase 5 (cellulase A) family	2.40698		Vmac_037591	0	2.44
				Vmac_025932	39S ribosomal protein L47	2.40678		Vmac_029562	Ribonuclease H protein	2.44
				Vmac_057007	monooxygenase	2.4065		Vmac_033841	Removes the phosphate from trehalose 6-phosphate to produce free trehalose	2.44
				Vmac_014465	targeting protein for	2.40559		Vmac_023007	RING finger and transmembrane domain-containing protein	2.44
				Vmac_051325	strictosidine synthase activity	2.40476		Vmac_013339	FH protein interacting protein	2.43
				Vmac_050015	Belongs to the glycosyl hydrolase 17 family	2.40351		Vmac_038488	fasciclin-like arabinogalactan protein	2.43
				Vmac_038324	Cleavage and polyadenylation specificity factor subunit	2.4031		Vmac_005083	alpha-galactosidase	2.43
				Vmac_045486	Fimbrin-like protein	2.4		Vmac_015047	TFIIS helical bundle-like domain	2.43
				Vmac_051866	Disease resistance protein	2.4		Vmac_054689	ABC transporter D family member	2.43
				Vmac_059891	alpha-mannosidase	2.4		Vmac_017561	Belongs to the MCM family	2.43
				Vmac_028881	ankyrin repeat-containing protein	2.39683		Vmac_021390	palmitoyl-(protein) hydrolase activity	2.43
				Vmac_059489	transcription factor	2.39394		Vmac_041053	Belongs to the protein kinase superfamily. Ser Thr protein kinase family	2.43
				Vmac_035191	Double-stranded RNA-binding protein	2.39286		Vmac_032141	Lipase (class 3)	2.43
				Vmac_011975	Uncharacterized protein K02A2.6-like	2.39151		Vmac_025801	Catalyzes the transfer of a dimethylallyl group onto the adenine at position 37	2.42
				Vmac_055076	RECEPTOR-LIKE protein	2.39118		Vmac_041108	GDP-fucose protein O-fucosyltransferase	2.42
				Vmac_059109	protease do-like	2.3908		Vmac_047346	0	2.42
				Vmac_008822	E3 ubiquitin-protein ligase	2.38182		Vmac_004432	0	2.42
				Vmac_034838	ubiquitin-protein transferase activity	2.37893		Vmac_042830	Agamous-like MADS-box protein	2.41
				Vmac_028611	Potassium transporter	2.36776		Vmac_028780	Belongs to the OSBP family	2.41
				Vmac_059498	phenolic glucoside malonyltransferase	2.36538		Vmac_045050	E3 ubiquitin-protein ligase XBAT31	2.41
				Vmac_028662	Protein of unknown function (DUF962)	2.36364		Vmac_034790	thylakoid lumenal P17.1 protein	2.41
				Vmac_004660	Purple acid phosphatase	2.36364		Vmac_013962	cytochrome P450	2.41
				Vmac_007297	0	2.36364		Vmac_021183	Plant mobile domain	2.4
				Vmac_007937	3-ketoacyl-coa synthase	2.3629		Vmac_033059	0	2.4
				Vmac_025801	Catalyzes the transfer of a dimethylallyl group onto the adenine at position 37	2.36158		Vmac_025300	Retrotransposon gag protein	2.4
				Vmac_042409	Pentatricopeptide repeat-containing protein	2.36036		Vmac_048202	ABSCISIC ACID-INSENSITIVE 5-like protein	2.4
				Vmac_044350	Belongs to the oxygen-dependent FAD-linked oxidoreductase family	2.36		Vmac_015915	B3 domain-containing	2.39
				Vmac_009816	Aldehyde dehydrogenase family	2.35955		Vmac_057177	disease resistance	2.39
				Vmac_053584	Plant mobile domain	2.35955		Vmac_008905	Belongs to the UDP-glycosyltransferase family	2.39
				Vmac_041071	Belongs to the protein kinase superfamily. Ser Thr protein kinase family	2.35484		Vmac_014261	Myo-inositol-1-phosphate synthase	2.39
				Vmac_014363	Belongs to the glycosyl hydrolase 28 family	2.34591		Vmac_052766	Belongs to the protein kinase superfamily. Ser Thr protein kinase family	2.39
				Vmac_015779	lipolytic acyl hydrolase (LAH)	2.34586		Vmac_025485	Protein FAR1-RELATED SEQUENCE	2.39
				Vmac_057627	Retrotransposon gag protein	2.34351		Vmac_009816	Aldehyde dehydrogenase family	2.39
				Vmac_055428	Fasciclin-like arabinogalactan protein 20	2.34254		Vmac_037997	Protein tyrosine kinase	2.39
				Vmac_030958	ankyrin repeat-containing protein	2.34211		Vmac_048012	Belongs to the glycosyl hydrolase 5 (cellulase A) family	2.38
				Vmac_056376	The proteasome is a multicatalytic proteinase complex which is characterized by its ability to cleave peptides with Arg, Phe, Tyr, Leu, and Glu adjacent to the leaving group at neutral or slightly basic pH	2.34158		Vmac_041005	isoform X1	2.38
				Vmac_025074	Domain of unknown function (DUF4283)	2.33508		Vmac_020878	Uncharacterized integral membrane protein (DUF2301)	2.38
				Vmac_009223	Dirigent proteins impart stereoselectivity on the phenoxy radical-coupling reaction, yielding optically active lignans from two molecules of coniferyl alcohol in the biosynthesis of lignans, flavonolignans, and alkaloids and thus plays a central role in plant secondary metabolism	2.33333		Vmac_021431	Ankyrin repeats (3 copies)	2.38
				Vmac_051878	Converts the prephenate produced from the shikimate- chorismate pathway into phenylalanine	2.33333		Vmac_036631	Late embryogenesis abundant protein	2.38
				Vmac_019140	RWP-RK domain	2.33333		Vmac_005815	Domain of unknown function (DUF4283)	2.38
				Vmac_041242	Serine threonine-protein phosphatase 7 long form homolog	2.33333		Vmac_051337	transcription factor	2.38
				Vmac_046023	zinc finger CCCH domain-containing protein	2.33333		Vmac_028379	E3 ubiquitin-protein ligase	2.37
				Vmac_016610	Chloroplastic group IIA intron splicing facilitator CRS1	2.32982		Vmac_045412	Inactive receptor kinase	2.37
				Vmac_034878	histone deacetylase	2.32593		Vmac_011501	Tropinone reductase homolog	2.37
				Vmac_057679	Belongs to the STXBP unc-18 SEC1 family	2.32353		Vmac_022203	regulation of nucleic acid-templated transcription	2.36
				Vmac_008962	B3 domain-containing protein Os01g0234100-like	2.32308		Vmac_054256	transposition, RNA-mediated	2.36
				Vmac_049143	Belongs to the DHHC palmitoyltransferase family	2.31818		Vmac_054880	Belongs to the mitochondrial carrier (TC 2.A.29) family	2.36
				Vmac_032704	Cop9 signalosome complex subunit	2.31707		Vmac_033224	pentatricopeptide repeat-containing protein At1g12700, mitochondrial	2.36
				Vmac_050637	Belongs to the RecA family	2.31579		Vmac_050336	Ribonuclease E G-like protein, chloroplastic	2.36
				Vmac_054250	Belongs to the cytochrome b5 family	2.31579		Vmac_039283	Encoded by	2.35
				Vmac_029589	phosphoprotein phosphatase activity	2.3115		Vmac_024778	Protein FANTASTIC FOUR	2.35
				Vmac_048758	0	2.31136		Vmac_025749	Belongs to the TRAFAC class myosin-kinesin ATPase superfamily. Kinesin family	2.35
				Vmac_048464	Ribonuclease H protein	2.31111		Vmac_027157	Belongs to the protein kinase superfamily	2.34
				Vmac_013811	0	2.31034		Vmac_055428	Fasciclin-like arabinogalactan protein 20	2.34
				Vmac_056486	serine--tRNA ligase	2.30303		Vmac_040959	YTH domain family protein	2.34
				Vmac_042970	Belongs to the MIP aquaporin (TC 1.A.8) family	2.30303		Vmac_034728	Cop9 signalosome complex subunit	2.34
				Vmac_005314	Plant mobile domain	2.2987		Vmac_022288	Ufm1-specific protease	2.34
				Vmac_007713	receptor-like protein kinase	2.29714		Vmac_043676	Cysteine-rich receptor-like protein kinase	2.33
				Vmac_050303	golgin-97, RanBP2alpha,Imh1p and p230/golgin-245	2.29412		Vmac_052493	LRR receptor-like serine threonine-protein kinase	2.33
				Vmac_052891	FHA domain-containing protein	2.29412		Vmac_019140	RWP-RK domain	2.33
				Vmac_051728	transposition, RNA-mediated	2.29402		Vmac_022783	Protein SAWADEE HOMEODOMAIN HOMOLOG	2.33
				Vmac_004803	transposition, RNA-mediated	2.29305		Vmac_029589	phosphoprotein phosphatase activity	2.33
				Vmac_018618	Belongs to the glycosyl hydrolase 17 family	2.29126		Vmac_015386	3-ketoacyl-coa synthase	2.33
				Vmac_038260	Protein PLANT CADMIUM RESISTANCE	2.29086		Vmac_016828	Component of the post-replicative DNA mismatch repair system (MMR)	2.33
				Vmac_007767	Dof zinc finger protein	2.28846		Vmac_041664	Belongs to the mitochondrial carrier (TC 2.A.29) family	2.33
				Vmac_031141	zinc finger	2.28824		Vmac_058707	phospholipase d	2.33
				Vmac_013339	FH protein interacting protein	2.28743		Vmac_003842	heat shock factor protein	2.32
				Vmac_058451	Uncharacterized protein K02A2.6-like	2.27685		Vmac_004399	Sec12-like protein 2	2.32
				Vmac_052366	F-box LRR-repeat protein	2.27586		Vmac_005098	Uncharacterized protein K02A2.6-like	2.32
				Vmac_008882	Protein TIC 21, chloroplastic	2.275		Vmac_017256	ABC transporter C family member 10-like	2.31
				Vmac_030137	Protein NRT1 PTR FAMILY	2.2735		Vmac_044549	Belongs to the glycosyl hydrolase 17 family	2.31
				Vmac_013802	WD40-like Beta Propeller Repeat	2.26667		Vmac_060199	Lysine histidine transporter 1-like	2.31
				Vmac_057960	Domain of unknown function (DUF4283)	2.26374		Vmac_040507	2-C-methyl-D-erythritol 2,4-cyclodiphosphate synthase	2.31
				Vmac_029471	Pentatricopeptide repeat-containing protein	2.26087		Vmac_026492	Protein KTI12 homolog	2.31
				Vmac_007246	Jacalin-like lectin domain	2.26039		Vmac_044836	UBP1-associated protein	2.31
				Vmac_051827	UBA and UBX domain-containing protein	2.25926		Vmac_053701	transposition, RNA-mediated	2.3
				Vmac_053329	Domain of unknown function (DUF4539)	2.25926		Vmac_058253	Serine threonine-protein phosphatase 7 long form homolog	2.3
				Vmac_050497	cytochrome P450	2.25902		Vmac_034854	DnaJ homolog, subfamily C, member	2.3
				Vmac_022446	Nudix hydrolase	2.25837		Vmac_045648	Binds the poly(A) tail of mRNA	2.3
				Vmac_050729	Pectate lyase	2.25806		Vmac_013196	Iron-sulfur cluster co-chaperone protein HscB	2.3
				Vmac_032558	ATP synthase subunit alpha	2.2567		Vmac_010780	0	2.3
				Vmac_019979	Belongs to the peptidase S10 family	2.25373		Vmac_020261	protein At4g18490 isoform X1	2.3
				Vmac_057990	Domain of unknown function (DUF4283)	2.25373		Vmac_004202	Transcription factor	2.29
				Vmac_018648	Polygalacturonase	2.25124		Vmac_048600	Reverse transcriptase-like	2.29
				Vmac_011936	THO complex subunit	2.25105		Vmac_013695	0	2.29
				Vmac_018787	BEST Arabidopsis thaliana protein match is	2.25		Vmac_013075	0	2.29
				Vmac_044427	cationic amino acid transporter	2.25		Vmac_020684	DNA polymerase	2.29
				Vmac_034357	high mobility group	2.25		Vmac_046563	Zeaxanthin epoxidase, chloroplastic-like	2.29
				Vmac_014166	Autophagy-related protein	2.24887		Vmac_039736	TMV resistance protein N-like	2.28
				Vmac_034746	Ubiquitin-associated translation elongation factor EF1B protein	2.24706		Vmac_022429	Belongs to the ClpA ClpB family	2.28
				Vmac_041514	0	2.2439		Vmac_030031	gag-polypeptide of LTR copia-type	2.28
				Vmac_019680	A Receptor for Ubiquitination Targets	2.24242		Vmac_029277	,transcriptional activator	2.28
				Vmac_046361	DNA-binding protein	2.23913		Vmac_046583	0	2.28
				Vmac_018254	Pre-mRNA-splicing factor ATP-dependent RNA	2.2381		Vmac_042684	Ubiquitin carboxyl-terminal hydrolase	2.28
				Vmac_056397	Signal recognition particle receptor subunit	2.23158		Vmac_052366	F-box LRR-repeat protein	2.28
				Vmac_011806	Ribonuclease H protein	2.22905		Vmac_043176	Belongs to the Ca(2 ) cation antiporter (CaCA) (TC 2.A.19) family	2.27
				Vmac_041674	E3 ubiquitin ligase BIG BROTHER-like	2.22727		Vmac_030181	Nuclear cap-binding protein subunit	2.27
				Vmac_047416	glycosyl hydrolase family 10 protein	2.22727		Vmac_009146	Purple acid phosphatase	2.27
				Vmac_042868	HAT (Half-A-TPR) repeats	2.22222		Vmac_029471	Pentatricopeptide repeat-containing protein	2.26
				Vmac_004225	Protein CHUP1, chloroplastic-like	2.22093		Vmac_050497	cytochrome P450	2.26
				Vmac_013922	Mitochondrial GTPase that catalyzes the GTP-dependent ribosomal translocation step during translation elongation. During this step, the ribosome changes from the pre-translocational (PRE) to the post-translocational (POST) state as the newly formed A- site-bound peptidyl-tRNA and P-site-bound deacylated tRNA move to the P and E sites, respectively. Catalyzes the coordinated movement of the two tR…	2.21898		Vmac_016990	Universal stress protein family	2.26
				Vmac_022359	Nuclear transcription factor Y subunit	2.21875		Vmac_036955	Ethylene-responsive transcription factor	2.26
				Vmac_004199	Transcription factor	2.21739		Vmac_032558	ATP synthase subunit alpha	2.26
				Vmac_049533	0	2.21739		Vmac_018326	prolyl 4-hydroxylase	2.26
				Vmac_060156	Myb/SANT-like DNA-binding domain	2.21687		Vmac_028926	Plant mobile domain	2.25
				Vmac_020228	Ras-related protein	2.21277		Vmac_047370	squalene	2.25
				Vmac_040613	Polygalacturonase	2.20679		Vmac_015580	Phytosulfokines	2.25
				Vmac_013349	zinc finger CCCH domain-containing protein	2.20588		Vmac_011936	THO complex subunit	2.25
				Vmac_021458	poly ADP-ribose polymerase	2.20548		Vmac_025590	phosphatase 2c	2.25
				Vmac_058892	Plant transposase (Ptta/En/Spm family)	2.20536		Vmac_043009	WRKY Transcription Factor	2.25
				Vmac_033814	INO80 complex subunit D-like	2.20513		Vmac_043707	Belongs to the iron ascorbate-dependent oxidoreductase family	2.24
				Vmac_010567	O-glucosyltransferase rumi homolog	2.20339		Vmac_048220	Regulator of Vps4 activity in the MVB pathway protein	2.24
				Vmac_039211	Protein of unknown function (DUF1365)	2.20339		Vmac_009801	VIN3-like protein 1 isoform	2.24
				Vmac_059639	atexp5,atexpa5,athexp alpha 1.4,exp5,expa5	2.20175		Vmac_017437	Dehydrodolichyl diphosphate syntase complex subunit	2.24
				Vmac_059870	Thaumatin family	2.20168		Vmac_041528	zinc finger	2.24
				Vmac_010485	Belongs to the GRAS family	2.2		Vmac_012560	receptor-like serine threonine-protein kinase	2.24
				Vmac_018712	calmodulin-binding transcription activator	2.2		Vmac_057965	Domain of unknown function (DUF4283)	2.23
				Vmac_057352	hydroxyproline O-arabinosyltransferase activity	2.2		Vmac_015394	Belongs to the histone H2A family	2.23
				Vmac_016689	finger protein	2.19946		Vmac_043969	Belongs to the GRAS family	2.23
				Vmac_055766	Cytokinin-activating enzyme working in the direct activation pathway. Phosphoribohydrolase that converts inactive cytokinin nucleotides to the biologically active free-base forms	2.19603		Vmac_060058	DNA-(Apurinic or apyrimidinic site) lyase	2.23
				Vmac_019517	Serine threonine-protein kinase-like protein	2.19453		Vmac_003692	0	2.23
				Vmac_047823	cysteine--tRNA ligase	2.19444		Vmac_031913	Transmembrane protein 245-like	2.22
				Vmac_049482	zinc finger CCCH domain-containing protein	2.19298		Vmac_038528	ABC transporter B family member	2.22
				Vmac_031913	Transmembrane protein 245-like	2.19273		Vmac_060230	Belongs to the class I-like SAM-binding methyltransferase superfamily. RNA M5U methyltransferase family	2.22
				Vmac_029774	Protein trichome birefringence-like 34	2.19048		Vmac_004199	Transcription factor	2.22
				Vmac_038413	Pentatricopeptide repeat-containing protein	2.19048		Vmac_038733	ENHANCER OF AG-4 protein	2.22
				Vmac_051819	CAS1 domain-containing protein	2.19048		Vmac_026145	Autophagy protein 16 (ATG16)	2.22
				Vmac_010709	0	2.18919		Vmac_009644	Belongs to the adenylate kinase family	2.22
				Vmac_031495	RNA-binding protein	2.18919		Vmac_015751	Belongs to the cytochrome P450 family	2.22
				Vmac_032304	anion transporter	2.1877		Vmac_054659	phosphoglycerate	2.22
				Vmac_005524	Membrane-associated 30 kDa protein	2.18571		Vmac_005018	transposition, RNA-mediated	2.22
				Vmac_051027	0	2.18349		Vmac_058451	Uncharacterized protein K02A2.6-like	2.21
				Vmac_039378	Uncharacterized protein K02A2.6-like	2.18293		Vmac_045661	rpm1 interacting protein 13	2.21
				Vmac_027433	0	2.18182		Vmac_038395	WPP domain-interacting protein	2.21
				Vmac_029827	Uncharacterized protein K02A2.6-like	2.18182		Vmac_007027	The proteasome is a multicatalytic proteinase complex which is characterized by its ability to cleave peptides with Arg, Phe, Tyr, Leu, and Glu adjacent to the leaving group at neutral or slightly basic pH	2.21
				Vmac_024473	LRR receptor-like serine threonine-protein kinase At3g47570	2.18047		Vmac_053791	Control of topological states of DNA by transient breakage and subsequent rejoining of DNA strands. Topoisomerase II makes double-strand breaks	2.21
				Vmac_007909	Oxidoreductase	2.1791		Vmac_036751	Belongs to the DEAD box helicase family	2.21
				Vmac_003868	Anthranilate N-benzoyltransferase protein	2.17891		Vmac_021458	poly ADP-ribose polymerase	2.21
				Vmac_024913	Myb/SANT-like DNA-binding domain	2.17826		Vmac_039980	Belongs to the cytochrome P450 family	2.21
				Vmac_006291	Transcription factor Tfb4	2.17626		Vmac_011689	Prohibitin-3	2.2
				Vmac_024284	isoform X1	2.17456		Vmac_018267	NPR1/NIM1 like defence protein C terminal	2.2
				Vmac_026555	0	2.17254		Vmac_010567	O-glucosyltransferase rumi homolog	2.2
				Vmac_049863	Sodium pyruvate cotransporter BASS2	2.17227		Vmac_039276	Encoded by	2.2
				Vmac_014274	VQ motif-containing protein	2.17143		Vmac_006395	The proteasome is a multicatalytic proteinase complex which is characterized by its ability to cleave peptides with Arg, Phe, Tyr, Leu, and Glu adjacent to the leaving group at neutral or slightly basic pH	2.2
				Vmac_020223	Protein of unknown function (DUF707)	2.17073		Vmac_015671	RING-type E3 ubiquitin transferase	2.2
				Vmac_041583	Aspartate aminotransferase	2.17021		Vmac_019031	This magnesium-dependent enzyme catalyzes the hydrolysis of ATP coupled with the transport of calcium	2.2
				Vmac_007045	Remorin, C-terminal region	2.16858		Vmac_011995	IQ-DOMAIN 1-like	2.2
				Vmac_053589	Uncharacterized protein K02A2.6-like	2.16794		Vmac_057352	hydroxyproline O-arabinosyltransferase activity	2.2
				Vmac_008928	Nucleolar protein	2.16667		Vmac_059675	ZF-HD protein dimerisation region	2.2
				Vmac_013180	fasciclin-like arabinogalactan protein	2.16667		Vmac_051728	transposition, RNA-mediated	2.2
				Vmac_036513	0	2.16667		Vmac_007859	Polypyrimidine tract-binding protein homolog	2.19
				Vmac_020950	Indole-3-acetic acid-induced protein ARG7-like	2.16667		Vmac_047183	Belongs to the cyclin family	2.19
				Vmac_060064	tissue development	2.16667		Vmac_031495	RNA-binding protein	2.19
				Vmac_014287	isoform X1	2.16495		Vmac_015177	(NAC) domain-containing protein	2.19
				Vmac_028690	F-box LRR-repeat protein	2.16364		Vmac_046167	Catalyzes the ATP-dependent amination of UTP to CTP with either L-glutamine or ammonia as the source of nitrogen	2.19
				Vmac_028217	Wall-associated receptor kinase	2.16049		Vmac_046351	A reductase	2.19
				Vmac_021815	Mitochondrial ribosomal subunit protein	2.16		Vmac_026395	Transcription factor	2.19
				Vmac_005975	Uncharacterized protein K02A2.6-like	2.15957		Vmac_048420	A Receptor for Ubiquitination Targets	2.19
				Vmac_024619	Protein of unknown function, DUF538	2.15625		Vmac_035446	ATP-dependent zinc metalloprotease FTSH	2.18
				Vmac_004422	DnaJ molecular chaperone homology domain	2.15578		Vmac_043036	Encoded by	2.18
				Vmac_046762	sulfotransferase activity	2.15578		Vmac_054568	E3 ubiquitin-protein ligase	2.18
				Vmac_051969	Histone-lysine N-methyltransferase	2.15504		Vmac_017023	Ribonuclease H protein	2.18
				Vmac_004563	Protein kinase domain	2.15385		Vmac_052821	Uncharacterized protein K02A2.6-like	2.18
				Vmac_039419	Wall-associated receptor kinase-like 22	2.15315		Vmac_037503	PPIases accelerate the folding of proteins. It catalyzes the cis-trans isomerization of proline imidic peptide bonds in oligopeptides	2.18
				Vmac_011308	Pentatricopeptide repeat-containing protein	2.15217		Vmac_055337	Omega-6 fatty acid desaturase	2.18
				Vmac_051151	endonuclease activity	2.15108		Vmac_030915	secretory carrier-associated membrane protein	2.17
				Vmac_044566	Protein FANTASTIC FOUR 3	2.15		Vmac_039161	Katanin p60 ATPase-containing subunit A-like 2	2.17
				Vmac_054137	0	2.14953		Vmac_009694	Ribonuclease H protein	2.17
				Vmac_032650	Mitochondrial GTPase that catalyzes the GTP-dependent ribosomal translocation step during translation elongation. During this step, the ribosome changes from the pre-translocational (PRE) to the post-translocational (POST) state as the newly formed A- site-bound peptidyl-tRNA and P-site-bound deacylated tRNA move to the P and E sites, respectively. Catalyzes the coordinated movement of the two tR…	2.14789		Vmac_037516	protein serine/threonine kinase activity	2.17
				Vmac_019273	Belongs to the synaptobrevin family	2.14407		Vmac_018063	Histone acetyltransferase type B catalytic	2.17
				Vmac_040968	Uncharacterized protein K02A2.6-like	2.14388		Vmac_027322	Pectinesterase	2.17
				Vmac_045350	LOB domain-containing protein	2.14286		Vmac_049034	Protein of unknown function (DUF1218)	2.17
				Vmac_056853	Component of the eukaryotic translation initiation factor 3 (eIF-3) complex, which is involved in protein synthesis of a specialized repertoire of mRNAs and, together with other initiation factors, stimulates binding of mRNA and methionyl-tRNAi to the 40S ribosome. The eIF-3 complex specifically targets and initiates translation of a subset of mRNAs involved in cell proliferation	2.14286		Vmac_048591	Protein of unknown function (DUF2462)	2.17
				Vmac_050978	Plant lipid transfer protein / seed storage protein / trypsin-alpha amylase inhibitor domain family	2.14214		Vmac_008833	Pentacotripeptide-repeat region of PRORP	2.16
				Vmac_010274	oligopeptide transporter	2.13333		Vmac_030193	Hydroxymethylglutaryl-CoA lyase	2.16
				Vmac_017386	Pentatricopeptide repeat-containing protein	2.13158		Vmac_041130	acyl-activating enzyme 18	2.16
				Vmac_038156	ribonuclease H protein	2.13089		Vmac_055551	cellular biosynthetic process	2.16
				Vmac_023767	Protein DA1	2.13021		Vmac_009721	superfamily. Protein	2.16
				Vmac_000714	RNA polymerase subunit beta	2.12903		Vmac_027832	Alpha beta-Hydrolases superfamily protein	2.16
				Vmac_040424	UDP-N-acetylmuramoyl-L-alanyl-D-glutamate--2,6-diaminopimelate ligase	2.12676		Vmac_034711	Plant mobile domain	2.15
				Vmac_059002	Domain of unknown function (DUF4598)	2.12621		Vmac_044744	Belongs to the peptidase S10 family	2.15
				Vmac_018956	amine oxidase	2.12605		Vmac_057566	Belongs to the ABC transporter superfamily. ABCG family. PDR (TC 3.A.1.205) subfamily	2.15
				Vmac_051749	Glycine-rich protein-like	2.12355		Vmac_058360	0	2.15
				Vmac_050919	belongs to the protein kinase superfamily	2.12		Vmac_051702	0	2.15
				Vmac_060230	Belongs to the class I-like SAM-binding methyltransferase superfamily. RNA M5U methyltransferase family	2.11959		Vmac_051940	histone-lysine n-methyltransferase atxr2	2.15
				Vmac_026308	Pentatricopeptide repeat-containing protein	2.11765		Vmac_046023	zinc finger CCCH domain-containing protein	2.14
				Vmac_007683	Belongs to the heat shock protein 70 family	2.11667		Vmac_025797	UPF0496 protein At4g34320-like	2.14
				Vmac_044660	GABA transporter 1-like	2.11582		Vmac_036243	Monothiol	2.14
				Vmac_023023	KH domain-containing protein	2.11364		Vmac_020796	PPIases accelerate the folding of proteins. It catalyzes the cis-trans isomerization of proline imidic peptide bonds in oligopeptides	2.14
				Vmac_035549	Minor allergen Alt a	2.11364		Vmac_031799	metal ion binding	2.14
				Vmac_056796	Plant lipoxygenase may be involved in a number of diverse aspects of plant physiology including growth and development, pest resistance, and senescence or responses to wounding	2.11321		Vmac_019553	Belongs to the disease resistance NB-LRR family	2.14
				Vmac_032751	At1g28695-like	2.11268		Vmac_043243	May be involved in modulation of pathogen defense and leaf cell death	2.14
				Vmac_039325	high mobility group	2.1125		Vmac_029984	purine permease	2.13
				Vmac_018225	UDP-N-acetylglucosamine transferase subunit alg13	2.11182		Vmac_024913	Myb/SANT-like DNA-binding domain	2.13
				Vmac_057754	BURP domain-containing protein	2.11158		Vmac_006597	Carboxylesterase	2.13
				Vmac_022224	Anaphase-promoting complex subunit 15	2.11111		Vmac_029223	Plant mobile domain	2.13
				Vmac_035104	Shugoshin C terminus	2.10884		Vmac_007444	Agamous-like MADS-box protein AGL80	2.13
				Vmac_048420	A Receptor for Ubiquitination Targets	2.10684		Vmac_019070	disease resistance	2.13
				Vmac_029396	E3 ubiquitin ligase BIG	2.1041		Vmac_028019	Belongs to the plant LTP family	2.12
				Vmac_036986	GDSL esterase lipase	2.10366		Vmac_001300	Involved in the TCA cycle. Catalyzes the stereospecific interconversion of fumarate to L-malate	2.12
				Vmac_028111	Non-specific serine threonine protein kinase	2.10233		Vmac_025602	isoform X1	2.12
				Vmac_011419	Encoded by	2.10169		Vmac_042927	Senescence regulator	2.12
				Vmac_047424	EPIDERMAL PATTERNING FACTOR-like protein	2.10137		Vmac_021103	0	2.12
				Vmac_016021	Zinc finger protein	2.10096		Vmac_004033	protein Brevis radix-like	2.11
				Vmac_056347	kinase interacting family protein	2.1		Vmac_042632	Tetratricopeptide repeat	2.11
				Vmac_038503	Sodium hydrogen exchanger	2.09859		Vmac_025274	Dehydration-responsive element-binding protein	2.11
				Vmac_006854	Nudix hydrolase	2.09589		Vmac_052745	Uncharacterized protein K02A2.6-like	2.11
				Vmac_016045	Outer envelope pore protein	2.09375		Vmac_016708	Uncharacterized protein K02A2.6-like	2.1
				Vmac_043179	Myb/SANT-like DNA-binding domain	2.09375		Vmac_034072	Plant protein of unknown function (DUF863)	2.1
				Vmac_036498	Belongs to the glycosyl hydrolase 17 family	2.09167		Vmac_036106	tRNAHis guanylyltransferase	2.1
				Vmac_025036	Serine threonine-protein kinase	2.09091		Vmac_007816	Removal of H(2)O(2), oxidation of toxic reductants, biosynthesis and degradation of lignin, suberization, auxin catabolism, response to environmental stresses such as wounding, pathogen attack and oxidative stress	2.1
				Vmac_009635	0	2.09028		Vmac_046867	Random slug protein	2.1
				Vmac_024838	Plant mobile domain	2.08904		Vmac_019082	Pentatricopeptide repeat-containing protein	2.1
				Vmac_030795	Cytochrome p450	2.08736		Vmac_041231	K homology RNA-binding domain	2.1
				Vmac_036615	Belongs to the glycosyl hydrolase 18 family	2.08333		Vmac_016045	Outer envelope pore protein	2.09
				Vmac_041792	RNase H family protein	2.08333		Vmac_043179	Myb/SANT-like DNA-binding domain	2.09
				Vmac_027555	Encoded by	2.08333		Vmac_024838	Plant mobile domain	2.09
				Vmac_032668	DNA-binding domain in plant proteins such as APETALA2 and EREBPs	2.08		Vmac_050379	BURP domain	2.09
				Vmac_007012	Belongs to the AAA ATPase family	2.07812		Vmac_051951	Protein of unknown function, DUF604	2.09
				Vmac_056630	pectinesterase	2.07692		Vmac_006617	Eukaryotic translation initiation factor SUI1 family protein	2.09
				Vmac_009250	Protein MCM10 homolog	2.07653		Vmac_037074	Catalyzes conversion of folates to polyglutamate derivatives allowing concentration of folate compounds in the cell and the intracellular retention of these cofactors, which are important substrates for most of the folate-dependent enzymes that are involved in one-carbon transfer reactions involved in purine, pyrimidine and amino acid synthesis	2.08
				Vmac_030670	Belongs to the UDP-glycosyltransferase family	2.07609		Vmac_028535	Family of unknown function (DUF716)	2.08
				Vmac_021863	Disease resistance protein	2.07547		Vmac_029923	Belongs to the peroxidase family. Classical plant (class III) peroxidase subfamily	2.08
				Vmac_018984	Acetyltransferase (GNAT) domain	2.07463		Vmac_008608	costars family	2.08
				Vmac_013704	0	2.07456		Vmac_032136	zinc finger CCCH domain-containing protein	2.07
				Vmac_035800	Ninja-family protein	2.07407		Vmac_021668	belongs to the protein kinase superfamily	2.07
				Vmac_004799	Transposase family tnp2	2.07265		Vmac_032921	Domain of unknown function (DUF966)	2.07
				Vmac_055501	0	2.07143		Vmac_039663	Thioredoxin-related transmembrane protein	2.07
				Vmac_021668	belongs to the protein kinase superfamily	2.07143		Vmac_024283	Myb/SANT-like DNA-binding domain	2.07
				Vmac_047865	Clathrin assembly protein	2.06977		Vmac_013861	Disease resistance protein	2.07
				Vmac_045137	NAD(P)H-binding	2.06912		Vmac_030258	E3 ubiquitin-protein ligase	2.07
				Vmac_051726	transposition, RNA-mediated	2.06888		Vmac_059808	Pentatricopeptide repeat-containing protein	2.07
				Vmac_058769	Protein FAR1-RELATED SEQUENCE 5-like	2.06707		Vmac_037976	Cotton fibre expressed protein	2.07
				Vmac_020453	MuDR family transposase	2.06546		Vmac_004182	Pentatricopeptide repeat-containing protein	2.07
				Vmac_022460	UBP1-associated protein	2.06481		Vmac_011481	Mannose-1-phosphate guanylyltransferase	2.06
				Vmac_007023	Belongs to the protein kinase superfamily. Ser Thr protein kinase family	2.06452		Vmac_012946	Subtilase family	2.06
				Vmac_059695	EXPRESSED DURING 4 anthesis, F mature embryo stage, petal differentiation and expansion stage	2.06452		Vmac_027433	0	2.06
				Vmac_004922	macromolecule glycosylation	2.06316		Vmac_026048	UBA-like domain (DUF1421)	2.06
				Vmac_030163	Disease resistance protein	2.06122		Vmac_030419	UPF0051 protein ABCI8	2.06
				Vmac_034872	Protein FAF-like, chloroplastic	2.05952		Vmac_041619	Pentatricopeptide repeat-containing protein	2.06
				Vmac_008054	high mobility group	2.05882		Vmac_051977	0	2.06
				Vmac_050206	A reductase	2.05882		Vmac_024909	BONZAI 3-like	2.05
				Vmac_018304	Belongs to the importin alpha family	2.05381		Vmac_016837	Component of the post-replicative DNA mismatch repair system (MMR)	2.05
				Vmac_026981	Belongs to the glycosyl hydrolase 32 family	2.05		Vmac_047331	Transporter	2.05
				Vmac_024682	Ferritin-like domain	2.04867		Vmac_058948	Probably involved in the RNA silencing pathway and required for the generation of small interfering RNAs (siRNAs)	2.05
				Vmac_027737	Domain of unknown function (DUF588)	2.04545		Vmac_002972	Part of the high-affinity ATP-driven potassium transport (or Kdp) system, which catalyzes the hydrolysis of ATP coupled with the electrogenic transport of potassium into the cytoplasm. This subunit is responsible for energy coupling to the transport system	2.05
				Vmac_050038	ThiF family	2.04545		Vmac_028039	Exocyst complex component EXO70A1-like	2.05
				Vmac_015671	RING-type E3 ubiquitin transferase	2.04464		Vmac_041958	Belongs to the glycosyl hydrolase 1 family	2.05
				Vmac_008362	ATP-dependent RNA helicase	2.04407		Vmac_033970	RNA polymerase II transcription regulator recruiting activity	2.05
				Vmac_050485	Belongs to the TRAFAC class myosin-kinesin ATPase superfamily. Kinesin family	2.04348		Vmac_042011	Uncharacterized protein K02A2.6-like	2.05
				Vmac_030816	source UniProtKB	2.0432		Vmac_010671	(GMC) oxidoreductase family	2.05
				Vmac_050995	transcription factor	2.04317		Vmac_025036	Serine threonine-protein kinase	2.04
				Vmac_015546	Catalyzes xyloglucan endohydrolysis (XEH) and or endotransglycosylation (XET). Cleaves and religates xyloglucan polymers, an essential constituent of the primary cell wall, and thereby participates in cell wall construction of growing tissues	2.04294		Vmac_045182	0	2.04
				Vmac_040066	Encoded by	2.04281		Vmac_027931	zinc finger	2.04
				Vmac_059724	F-Box protein	2.04255		Vmac_037290	Amino acid transporter	2.04
				Vmac_016862	Alpha beta-Hydrolases superfamily protein	2.04167		Vmac_056089	B3 DNA binding domain	2.04
				Vmac_055933	Cytochrome p450	2.03846		Vmac_013264	S-adenosyl-L-methionine-dependent protein-lysine N- methyltransferase that methylates elongation factor 1-alpha	2.04
				Vmac_057951	Exonuclease 3'-5' domain-containing protein	2.03758		Vmac_035957	ABC transporter I family member	2.04
				Vmac_009738	Catalyzes the hydroxylation of the N(6)-(4-aminobutyl)- L-lysine intermediate to form hypusine, an essential post- translational modification only found in mature eIF-5A factor	2.03636		Vmac_058561	0	2.04
				Vmac_042942	Plant mobile domain	2.03556		Vmac_004499	Cleavage site for pathogenic type III effector avirulence factor Avr	2.04
				Vmac_051443	VQ motif	2.03488		Vmac_011342	acetyltransferase At3g50280-like	2.03
				Vmac_038250	Protein PLANT CADMIUM RESISTANCE	2.03468		Vmac_038162	At1g04910-like	2.03
				Vmac_023486	Belongs to the GST superfamily	2.03448		Vmac_044292	Protein LIGHT-DEPENDENT SHORT HYPOCOTYLS	2.03
				Vmac_013924	Mitochondrial GTPase that catalyzes the GTP-dependent ribosomal translocation step during translation elongation. During this step, the ribosome changes from the pre-translocational (PRE) to the post-translocational (POST) state as the newly formed A- site-bound peptidyl-tRNA and P-site-bound deacylated tRNA move to the P and E sites, respectively. Catalyzes the coordinated movement of the two tR…	2.03448		Vmac_004544	Plant mobile domain	2.03
				Vmac_038162	At1g04910-like	2.03406		Vmac_027666	0	2.03
				Vmac_042907	Belongs to the iron ascorbate-dependent oxidoreductase family	2.03077		Vmac_050217	Plant intracellular ras-group-related LRR protein	2.03
				Vmac_026471	Tyrosyl-DNA phosphodiesterase	2.0303		Vmac_048870	Sister chromatid cohesion protein	2.03
				Vmac_027666	0	2.0303		Vmac_058612	Uncharacterized protein K02A2.6-like	2.03
				Vmac_004080	belongs to the protein kinase superfamily	2.02913		Vmac_025320	phosphatase 2c	2.03
				Vmac_007818	Removal of H(2)O(2), oxidation of toxic reductants, biosynthesis and degradation of lignin, suberization, auxin catabolism, response to environmental stresses such as wounding, pathogen attack and oxidative stress	2.02679		Vmac_057716	leucine-rich repeat extensin-like protein	2.03
				Vmac_018310	DNA recombination	2.02273		Vmac_016557	calmodulin binding protein	2.02
				Vmac_011512	Tropinone reductase homolog	2.02151		Vmac_032439	CRS2-associated factor 1	2.02
				Vmac_016678	Mitochondrial protein	2.02134		Vmac_022026	Ergosterol biosynthesis ERG4/ERG24 family	2.02
				Vmac_052583	Involved in the biogenesis of the 60S ribosomal subunit	2.02093		Vmac_007591	0	2.01
				Vmac_006127	Uncharacterized protein K02A2.6-like	2.02027		Vmac_014571	Retroviral aspartyl protease	2.01
				Vmac_006370	disulfide-isomerase	2.01875		Vmac_027886	Allows the formation of correctly charged Gln-tRNA(Gln) through the transamidation of misacylated Glu-tRNA(Gln) in chloroplasts and mitochondria. The reaction takes place in the presence of glutamine and ATP through an activated gamma-phospho- Glu-tRNA(Gln)	2
				Vmac_022995	zinc finger	2.01724		Vmac_000511	Intron maturase, type II family protein	2
				Vmac_019213	AWPM-19-like family	2.01609		Vmac_005291	Permease family	2
				Vmac_043590	G-type lectin S-receptor-like serine threonine-protein kinase	2.01603		Vmac_006768	DNA excision repair protein ERCC-6-like	2
				Vmac_057315	MOS2-like	2.01489		Vmac_011092	WD repeat domain phosphoinositide-interacting protein	2
				Vmac_011118	WRKY Transcription Factor	2.00587		Vmac_014771	Importin-9	2
				Vmac_056500	Phi-1 protein	2.00116		Vmac_020869	Component of the ubiquinol-cytochrome c reductase complex (complex III or cytochrome b-c1 complex), which is a respiratory chain that generates an electrochemical potential coupled to ATP synthesis	2
				Vmac_000511	Intron maturase, type II family protein	2		Vmac_022876	LRR-repeat protein	2
				Vmac_015530	Leucine-rich repeat receptor-like serine threonine-protein kinase BAM1	2		Vmac_030655	Transcription factor	2
				Vmac_023422	Josephin	2		Vmac_031638	transcription factor	2
				Vmac_027141	0	2		Vmac_041679	E3 ubiquitin ligase BIG BROTHER-like	2
				Vmac_030655	Transcription factor	2		Vmac_041779	NAC domain-containing protein	2
				Vmac_033544	Heat shock protein	2		Vmac_042459	Lysine histidine transporter-like	2
				Vmac_038997	bromo domain	2		Vmac_046072	Alkylated DNA repair protein alkB homolog	2
				Vmac_039501	Copper-transporting ATPase	2		Vmac_053506	Protein LHY-like isoform X1	2
				Vmac_043969	Belongs to the GRAS family	2		Vmac_056620	Methyl-CpG binding domain	2
				Vmac_048382	breast cancer carboxy-terminal domain	2		Vmac_057661	0	2
				Vmac_049157	65-kDa microtubule-associated protein	2		Vmac_059182	Lissencephaly type-1-like homology motif	2
								Vmac_059574	Plant calmodulin-binding domain	2
